# Supplementary material for: The Rhizobial Microbiome from the Tropical Savannah Zones in Northern Côte d’Ivoire
Source: Microorganisms. 2021 Aug 30;9(9):1842. doi: 10.3390/microorganisms9091842 (PMC8472840; doi:10.3390/microorganisms9091842)
Supplement: Supplementary file 1 [file microorganisms-09-01842-s001.zip]

Archive with 4 entries (4 files):
- Gnangui et al, 2021_ Supplementary Figures & Tables_v1-correct.pdf
- Gnangui et al, 2021_Supplementary Figure S3.xlsx
- Gnangui et al, 2021_Supplementary Table S4_v2.txt
- Gnangui et al, 2021_Supplementary Tables S2,S3_v2.xlsx
