# Supplementary material for: The Rhizobial Microbiome from the Tropical Savannah Zones in Northern Côte d’Ivoire
Source: Microorganisms. 2021 Aug 30;9(9):1842. doi: 10.3390/microorganisms9091842 (PMC8472840; doi:10.3390/microorganisms9091842)
Supplement: Supplementary file 1 [file microorganisms-09-01842-s001.zip › Gnangui et al, 2021_Supplementary Figure S3.xlsx]

## Sheet: 16S tree_ASVs & all references
16S rDNA V4-V5 phylogenetic tree showing the relationship between all selected reference alpha and beta-rhizobia strains and the 77 ASVs detected in savannah soils of Northern Côte d'Ivoire (Details are provided in the figure legend)
Figure S3. Unrooted phylogenetic tree of putative rhizobial ASVs detected in savannah soils of Northern Côte d'Ivoire using the 16S rDNA V4-V5 variable region, together with 86 closely related sequences and all the type species of 18 Alpha- and Beta-proteobacteria genera harboring described rhizobia species. Evolutionary relationships were inferred using the Neighbor-joining method based on the K…

## Sheet:  beta-rhizobia subtree only
Figure S3. 16S rDNA phylogenetic subtree showing the relationship between selected reference beta-rhizobia strains and the 77 ASVs detected in savannah soils of Northern Côte d'Ivoire

## Sheet: alpha-rhizobia subtree only
Figure S3. 16S rDNA phylogenetic subtree showing the relationship between selected reference alpha-rhizobia strains and the 77 ASVs detected in savannah soils of Northern Côte d'Ivoire
