# Supplementary material for: The Rhizobial Microbiome from the Tropical Savannah Zones in Northern Côte d’Ivoire
Source: Microorganisms. 2021 Aug 30;9(9):1842. doi: 10.3390/microorganisms9091842 (PMC8472840; doi:10.3390/microorganisms9091842)
Supplement: Supplementary file 1 [file microorganisms-09-01842-s001.zip › Gnangui et al, 2021_Supplementary Tables S2,S3_v2.xlsx]

## Sheet: Table S2
	Table S2. Levels of dissimilarity (p-distance) between the V4-V5 sequences of 77 ASVs and the all 18 alphaproteobacterial and betaproteobacterial genera harboring rhizobia,
			1	2	3	4	5	6	7	8	9	10	11	12	13	14	15	16	17	18	19	20	21	22	23	24	25	26	27	28	29	30	31	32	33	34	35	36	37	38	39	40	41	42	43	44	45	46	47
	1	Allorhizobium_undicola_ORS_992T_NZ_JHXQ01000045
	2	Aminobacter_aminovorans_DSM-7048T_NZ_SLZO01000023	0.08
	3	Azorhizobium_caulinodans_ORS_571T_AP009384	0.117333	0.106667
	4	Bradyrhizobium japonicum_USDA_6T_NC_017249	0.114667	0.125333	0.0853333
	5	Cupriavidus_necator_N-1T_CNE_1c16970	0.229333	0.229333	0.226667	0.237333
	6	Devosia_riboflavina_IFO13584T_NZ_JQGC01000043.1	0.101333	0.08	0.112	0.12	0.224
	7	Ensifer_adhaerens_Casida_AT_NZ_CP015880	0.0346667	0.08	0.109333	0.112	0.221333	0.0986667
	8	Mesorhizobium_loti_DSM_2626T_NZ_QGGH01000001	0.08	0	0.106667	0.125333	0.229333	0.08	0.08
	9	Methylobacterium_organophilum_DSM_760T_NZ_QEKZ01000068	0.144	0.168	0.114667	0.109333	0.234667	0.157333	0.130667	0.168
	10	Microvirga_subterranea_DSM_14364T_NZ_QQBB01000028	0.125333	0.141333	0.117333	0.101333	0.245333	0.12	0.112	0.141333	0.08
	11	Neorhizobium_galegae_HAMBI_540T_HG938353	0.016	0.0746667	0.112	0.104	0.234667	0.0986667	0.04	0.0746667	0.136	0.117333
	12	Ochrobactrum_anthropi_ATCC_49188T_NC_009667	0.0506667	0.08	0.101333	0.106667	0.210667	0.096	0.0266667	0.08	0.114667	0.117333	0.056
	13	Paraburkholderia_graminis_PHS1_NZ_GCF_003330785	0.229333	0.224	0.24	0.242667	0.08	0.234667	0.208	0.224	0.248	0.261333	0.234667	0.221333
	14	Pararhizobium_giardinii_H152T_NZ_KB902704	0.0373333	0.0666667	0.106667	0.112	0.226667	0.0986667	0.0453333	0.0666667	0.157333	0.138667	0.032	0.0586667	0.216
	15	Phyllobacterium_myrsinacearum_DSM_5892T_NZ_SHLH01000013	0.0906667	0.048	0.101333	0.12	0.224	0.0853333	0.0613333	0.048	0.16	0.133333	0.096	0.0586667	0.218667	0.096
	16	Rhizobium leguminosarum_bv._viciae_USDA_2370T_GCA_003058385	0.056	0.0746667	0.109333	0.12	0.229333	0.106667	0.0346667	0.0746667	0.152	0.128	0.0506667	0.0506667	0.205333	0.0213333	0.0773333
	17	Shinella_granuli_DSM_18401T_NZ_SLVX01000061	0.032	0.0933333	0.112	0.117333	0.234667	0.0933333	0.0453333	0.0933333	0.130667	0.122667	0.032	0.0666667	0.229333	0.048	0.101333	0.064
	18	Trinickia_symbiotica_JPY-345T_NZ_PTIR01000049	0.237333	0.226667	0.234667	0.237333	0.0773333	0.237333	0.221333	0.226667	0.232	0.264	0.242667	0.218667	0.0426667	0.226667	0.232	0.221333	0.242667
	19	ASV_1892_Xanthobacteraceae_Bradyrhizobium	0.114667	0.109333	0.0853333	0.0186667	0.226667	0.106667	0.106667	0.109333	0.104	0.0853333	0.0986667	0.0933333	0.248	0.106667	0.114667	0.114667	0.117333	0.242667
	20	ASV_1567_Xanthobacteraceae_Bradyrhizobium	0.12	0.122667	0.0933333	0.0106667	0.234667	0.117333	0.117333	0.122667	0.114667	0.096	0.109333	0.106667	0.245333	0.114667	0.128	0.122667	0.122667	0.24	0.0133333
	21	ASV_2029_Xanthobacteraceae_Bradyrhizobium	0.114667	0.128	0.088	0.00533333	0.234667	0.117333	0.112	0.128	0.112	0.096	0.104	0.104	0.242667	0.109333	0.122667	0.117333	0.117333	0.237333	0.0186667	0.0106667
	22	ASV_3084_Xanthobacteraceae_Bradyrhizobium	0.12	0.128	0.088	0.00533333	0.232	0.12	0.117333	0.128	0.114667	0.0986667	0.109333	0.106667	0.245333	0.114667	0.122667	0.122667	0.122667	0.24	0.0186667	0.0106667	0.00533333
	23	ASV_3_Xanthobacteraceae_Bradyrhizobium	0.117333	0.125333	0.0853333	0.00266667	0.234667	0.12	0.114667	0.125333	0.112	0.0986667	0.106667	0.104	0.242667	0.112	0.12	0.12	0.12	0.237333	0.016	0.008	0.00266667	0.00266667
	24	ASV_28_Xanthobacteraceae_Bradyrhizobium	0.112	0.12	0.08	0.008	0.229333	0.114667	0.109333	0.12	0.106667	0.0933333	0.101333	0.0986667	0.242667	0.106667	0.114667	0.114667	0.114667	0.237333	0.0106667	0.0133333	0.008	0.008	0.00533333
	25	ASV_251_Xanthobacteraceae_Bradyrhizobium	0.12	0.128	0.088	0.00533333	0.232	0.122667	0.117333	0.128	0.114667	0.101333	0.109333	0.106667	0.24	0.114667	0.122667	0.122667	0.122667	0.234667	0.0186667	0.008	0.00533333	0.00533333	0.00266667	0.008
	26	ASV_62_Xanthobacteraceae_Bradyrhizobium	0.114667	0.125333	0.0853333	0	0.237333	0.12	0.112	0.125333	0.109333	0.101333	0.104	0.106667	0.242667	0.112	0.12	0.12	0.117333	0.237333	0.0186667	0.0106667	0.00533333	0.00533333	0.00266667	0.008	0.00533333
	27	ASV_4_Xanthobacteraceae_Bradyrhizobium	0.117333	0.117333	0.0933333	0.0106667	0.232	0.112	0.114667	0.117333	0.109333	0.0906667	0.106667	0.101333	0.248	0.114667	0.122667	0.122667	0.12	0.242667	0.008	0.00533333	0.0106667	0.0106667	0.008	0.0133333	0.0106667	0.0106667
	28	ASV_334_Burkholderiaceae_Cupriavidus	0.242667	0.224	0.232	0.250667	0.0213333	0.229333	0.224	0.224	0.237333	0.256	0.248	0.216	0.0693333	0.226667	0.224	0.218667	0.248	0.0666667	0.242667	0.250667	0.250667	0.248	0.250667	0.245333	0.248	0.250667	0.248
	29	ASV_562_Burkholderiaceae_Cupriavidus	0.234667	0.226667	0.224	0.242667	0.0133333	0.221333	0.226667	0.226667	0.24	0.258667	0.24	0.218667	0.072	0.218667	0.226667	0.221333	0.24	0.0693333	0.234667	0.242667	0.242667	0.24	0.242667	0.237333	0.24	0.242667	0.24	0.008
	30	ASV_2213_Burkholderiaceae_Cupriavidus	0.245333	0.218667	0.226667	0.245333	0.0266667	0.224	0.226667	0.218667	0.24	0.250667	0.250667	0.218667	0.072	0.229333	0.218667	0.221333	0.250667	0.0693333	0.237333	0.245333	0.245333	0.245333	0.245333	0.24	0.242667	0.245333	0.242667	0.0106667	0.0133333
	31	ASV_858_Burkholderiaceae_Cupriavidus	0.245333	0.218667	0.229333	0.245333	0.024	0.226667	0.229333	0.218667	0.237333	0.242667	0.250667	0.221333	0.0693333	0.234667	0.221333	0.229333	0.250667	0.0666667	0.237333	0.245333	0.245333	0.245333	0.245333	0.24	0.242667	0.245333	0.242667	0.0186667	0.0213333	0.008
	32	ASV_305_Burkholderiaceae_Cupriavidus	0.226667	0.226667	0.224	0.234667	0.00266667	0.221333	0.218667	0.226667	0.237333	0.242667	0.232	0.208	0.0773333	0.224	0.221333	0.226667	0.232	0.0746667	0.224	0.232	0.232	0.229333	0.232	0.226667	0.229333	0.234667	0.229333	0.024	0.016	0.0293333	0.0266667
	33	ASV_1594_Devosiaceae_Devosia	0.104	0.0773333	0.0853333	0.096	0.232	0.0426667	0.0933333	0.0773333	0.144	0.114667	0.0986667	0.0853333	0.24	0.088	0.08	0.0933333	0.109333	0.226667	0.0853333	0.0933333	0.0933333	0.0986667	0.096	0.0906667	0.0986667	0.096	0.0933333	0.237333	0.229333	0.232	0.234667	0.229333
	34	ASV_191_Devosiaceae_Devosia	0.109333	0.0826667	0.0906667	0.096	0.237333	0.0373333	0.0986667	0.0826667	0.144	0.12	0.104	0.0906667	0.24	0.0933333	0.0853333	0.0986667	0.109333	0.232	0.0853333	0.0933333	0.0933333	0.0986667	0.096	0.0906667	0.0986667	0.096	0.0933333	0.242667	0.234667	0.237333	0.24	0.234667	0.00533333
	35	ASV_5789_Devosiaceae_NA	0.109333	0.0613333	0.112	0.117333	0.237333	0.0453333	0.096	0.0613333	0.165333	0.141333	0.104	0.0906667	0.229333	0.0906667	0.0853333	0.0853333	0.117333	0.218667	0.106667	0.109333	0.114667	0.12	0.117333	0.112	0.117333	0.117333	0.114667	0.232	0.234667	0.226667	0.229333	0.234667	0.0373333	0.032
	36	ASV_3983_Rhizobiaceae_Ensifer	0.0346667	0.08	0.109333	0.112	0.221333	0.0986667	0	0.08	0.130667	0.112	0.04	0.0266667	0.208	0.0453333	0.0613333	0.0346667	0.0453333	0.221333	0.106667	0.117333	0.112	0.117333	0.114667	0.109333	0.117333	0.112	0.114667	0.224	0.226667	0.226667	0.229333	0.218667	0.0933333	0.0986667	0.096
	37	ASV_252_Rhizobiaceae_Mesorhizobium	0.064	0.048	0.101333	0.114667	0.218667	0.08	0.0533333	0.048	0.146667	0.114667	0.0693333	0.0533333	0.218667	0.0666667	0.0533333	0.0746667	0.0773333	0.221333	0.0986667	0.112	0.112	0.117333	0.114667	0.109333	0.117333	0.114667	0.106667	0.218667	0.221333	0.213333	0.213333	0.216	0.0773333	0.0826667	0.0773333	0.0533333
	38	ASV_185_Rhizobiaceae_Mesorhizobium	0.0613333	0.0506667	0.096	0.106667	0.224	0.08	0.0506667	0.0506667	0.149333	0.114667	0.056	0.064	0.218667	0.0613333	0.0693333	0.0666667	0.064	0.221333	0.096	0.106667	0.106667	0.112	0.109333	0.104	0.112	0.106667	0.104	0.224	0.226667	0.218667	0.218667	0.221333	0.072	0.0773333	0.0746667	0.0506667	0.0186667
	39	ASV_1356_Rhizobiaceae_Mesorhizobium	0.08	0.0506667	0.0933333	0.117333	0.216	0.0693333	0.048	0.0506667	0.149333	0.106667	0.0773333	0.0586667	0.205333	0.0693333	0.0533333	0.056	0.0853333	0.218667	0.101333	0.114667	0.114667	0.117333	0.117333	0.112	0.12	0.117333	0.109333	0.210667	0.213333	0.205333	0.208	0.213333	0.072	0.0773333	0.072	0.048	0.0266667	0.032
	40	ASV_2794_Beijerinckiaceae_Methylobacterium	0.138667	0.144	0.128	0.112	0.234667	0.130667	0.117333	0.144	0.0773333	0.0453333	0.136	0.114667	0.258667	0.146667	0.136	0.138667	0.130667	0.250667	0.0986667	0.109333	0.109333	0.112	0.112	0.106667	0.114667	0.112	0.104	0.242667	0.245333	0.237333	0.234667	0.232	0.125333	0.125333	0.133333	0.117333	0.114667	0.122667	0.117333
	41	ASV_1175_Beijerinckiaceae_Methylobacterium	0.144	0.168	0.114667	0.109333	0.234667	0.157333	0.130667	0.168	0	0.08	0.136	0.114667	0.248	0.157333	0.16	0.152	0.130667	0.232	0.104	0.114667	0.112	0.114667	0.112	0.106667	0.114667	0.109333	0.109333	0.237333	0.24	0.24	0.237333	0.237333	0.144	0.144	0.165333	0.130667	0.146667	0.149333	0.149333	0.0773333
	42	ASV_830_Beijerinckiaceae_Methylobacterium	0.152	0.154667	0.122667	0.12	0.258667	0.138667	0.138667	0.154667	0.0906667	0.0666667	0.144	0.136	0.253333	0.146667	0.152	0.136	0.133333	0.253333	0.112	0.117333	0.117333	0.122667	0.12	0.114667	0.122667	0.12	0.117333	0.248	0.256	0.248	0.245333	0.261333	0.125333	0.125333	0.136	0.138667	0.133333	0.133333	0.130667	0.056	0.0906667
	43	ASV_1580_Beijerinckiaceae_Methylobacterium	0.146667	0.149333	0.130667	0.125333	0.253333	0.133333	0.133333	0.149333	0.0853333	0.0666667	0.138667	0.125333	0.266667	0.154667	0.136	0.144	0.128	0.261333	0.112	0.122667	0.122667	0.128	0.125333	0.12	0.128	0.125333	0.117333	0.248	0.256	0.248	0.245333	0.256	0.130667	0.130667	0.141333	0.133333	0.117333	0.128	0.125333	0.0533333	0.0853333	0.016
	44	ASV_1177_Beijerinckiaceae_Microvirga	0.136	0.144	0.101333	0.104	0.253333	0.136	0.114667	0.144	0.0773333	0.0453333	0.133333	0.125333	0.253333	0.141333	0.130667	0.130667	0.136	0.256	0.0933333	0.101333	0.101333	0.106667	0.104	0.0986667	0.106667	0.104	0.0986667	0.245333	0.253333	0.245333	0.245333	0.250667	0.130667	0.136	0.141333	0.114667	0.106667	0.12	0.114667	0.0693333	0.0773333	0.0746667	0.0693333
	45	ASV_2428_Beijerinckiaceae_Microvirga	0.154667	0.16	0.109333	0.128	0.248	0.152	0.146667	0.16	0.08	0.0666667	0.152	0.144	0.258667	0.16	0.168	0.162667	0.149333	0.261333	0.114667	0.122667	0.122667	0.125333	0.125333	0.12	0.128	0.128	0.12	0.242667	0.250667	0.242667	0.242667	0.250667	0.141333	0.141333	0.157333	0.146667	0.12	0.128	0.128	0.0773333	0.08	0.0746667	0.0826667	0.0506667
	46	ASV_3275_Beijerinckiaceae_Microvirga	0.152	0.157333	0.106667	0.128	0.250667	0.149333	0.144	0.157333	0.08	0.0666667	0.149333	0.146667	0.256	0.157333	0.168	0.16	0.146667	0.258667	0.117333	0.125333	0.125333	0.128	0.128	0.122667	0.130667	0.128	0.122667	0.24	0.248	0.24	0.24	0.253333	0.138667	0.138667	0.154667	0.144	0.12	0.125333	0.125333	0.0746667	0.08	0.072	0.0826667	0.0533333	0.00533333
	47	ASV_3850_Beijerinckiaceae_Microvirga	0.146667	0.157333	0.101333	0.12	0.245333	0.149333	0.138667	0.157333	0.072	0.0666667	0.144	0.136	0.261333	0.16	0.162667	0.162667	0.141333	0.258667	0.106667	0.114667	0.114667	0.12	0.117333	0.112	0.12	0.12	0.112	0.245333	0.253333	0.245333	0.245333	0.248	0.133333	0.133333	0.149333	0.138667	0.114667	0.122667	0.130667	0.072	0.072	0.072	0.072	0.0453333	0.0133333	0.0186667
	48	ASV_1645_Beijerinckiaceae_Microvirga	0.146667	0.152	0.117333	0.114667	0.261333	0.144	0.138667	0.152	0.0906667	0.0613333	0.138667	0.136	0.272	0.154667	0.162667	0.157333	0.136	0.272	0.101333	0.109333	0.109333	0.114667	0.112	0.106667	0.114667	0.114667	0.106667	0.261333	0.269333	0.261333	0.261333	0.264	0.128	0.128	0.144	0.138667	0.114667	0.117333	0.125333	0.072	0.0906667	0.056	0.056	0.0613333	0.04	0.0453333	0.0266667
	49	ASV_4554_Beijerinckiaceae_Microvirga	0.138667	0.146667	0.122667	0.104	0.264	0.136	0.125333	0.146667	0.088	0.056	0.138667	0.130667	0.272	0.146667	0.141333	0.144	0.133333	0.274667	0.096	0.104	0.104	0.106667	0.106667	0.101333	0.109333	0.104	0.0986667	0.264	0.266667	0.256	0.256	0.266667	0.128	0.122667	0.144	0.125333	0.104	0.109333	0.112	0.064	0.088	0.0773333	0.072	0.0666667	0.0613333	0.0613333	0.0586667
	50	ASV_1208_Beijerinckiaceae_Microvirga	0.128	0.133333	0.109333	0.106667	0.250667	0.136	0.114667	0.133333	0.088	0.0506667	0.125333	0.117333	0.266667	0.136	0.133333	0.138667	0.128	0.253333	0.096	0.104	0.104	0.109333	0.106667	0.101333	0.109333	0.106667	0.101333	0.245333	0.253333	0.245333	0.245333	0.253333	0.109333	0.114667	0.130667	0.114667	0.0853333	0.096	0.106667	0.056	0.088	0.064	0.0586667	0.0453333	0.0426667	0.04	0.032
	51	ASV_2491_Beijerinckiaceae_Microvirga	0.125333	0.136	0.117333	0.096	0.258667	0.136	0.114667	0.136	0.0853333	0.04	0.122667	0.114667	0.266667	0.130667	0.133333	0.133333	0.128	0.253333	0.0853333	0.0933333	0.0933333	0.0986667	0.096	0.0906667	0.0986667	0.096	0.0906667	0.245333	0.253333	0.245333	0.248	0.256	0.106667	0.112	0.133333	0.114667	0.101333	0.104	0.12	0.0506667	0.0853333	0.0666667	0.064	0.04	0.056	0.0533333	0.0506667
	52	ASV_1474_Beijerinckiaceae_Microvirga	0.138667	0.138667	0.114667	0.112	0.256	0.136	0.125333	0.138667	0.0906667	0.0586667	0.136	0.122667	0.261333	0.141333	0.146667	0.144	0.133333	0.258667	0.0986667	0.106667	0.106667	0.112	0.109333	0.104	0.112	0.112	0.104	0.250667	0.258667	0.250667	0.250667	0.258667	0.114667	0.114667	0.130667	0.125333	0.0986667	0.106667	0.112	0.064	0.0906667	0.0586667	0.0613333	0.056	0.032	0.0373333	0.024
	53	ASV_577_Beijerinckiaceae_Microvirga	0.136	0.146667	0.117333	0.114667	0.258667	0.138667	0.128	0.146667	0.088	0.056	0.133333	0.125333	0.269333	0.149333	0.152	0.152	0.130667	0.266667	0.101333	0.109333	0.109333	0.114667	0.112	0.106667	0.114667	0.114667	0.106667	0.258667	0.266667	0.258667	0.258667	0.261333	0.122667	0.122667	0.138667	0.128	0.104	0.112	0.12	0.0666667	0.088	0.056	0.056	0.056	0.0346667	0.04	0.0213333
	54	ASV_2475_Beijerinckiaceae_Microvirga	0.133333	0.141333	0.106667	0.109333	0.248	0.136	0.128	0.141333	0.088	0.0426667	0.130667	0.122667	0.269333	0.136	0.141333	0.138667	0.136	0.258667	0.096	0.106667	0.106667	0.112	0.109333	0.104	0.112	0.109333	0.101333	0.245333	0.253333	0.245333	0.24	0.250667	0.112	0.117333	0.138667	0.128	0.0986667	0.109333	0.114667	0.0533333	0.088	0.0533333	0.056	0.056	0.048	0.048	0.0426667
	55	ASV_984_Beijerinckiaceae_Microvirga	0.125333	0.133333	0.114667	0.0906667	0.24	0.130667	0.114667	0.133333	0.08	0.024	0.122667	0.106667	0.266667	0.128	0.133333	0.130667	0.128	0.256	0.0746667	0.0853333	0.0853333	0.088	0.088	0.0826667	0.0906667	0.0906667	0.08	0.250667	0.253333	0.242667	0.237333	0.237333	0.104	0.109333	0.130667	0.114667	0.101333	0.109333	0.114667	0.04	0.08	0.0666667	0.0693333	0.0533333	0.056	0.0586667	0.0533333
	56	ASV_225_Beijerinckiaceae_Microvirga	0.130667	0.146667	0.117333	0.104	0.250667	0.130667	0.112	0.146667	0.0826667	0.0106667	0.122667	0.122667	0.264	0.136	0.138667	0.125333	0.128	0.266667	0.0906667	0.0986667	0.0986667	0.101333	0.101333	0.096	0.104	0.104	0.096	0.261333	0.264	0.256	0.248	0.248	0.117333	0.122667	0.144	0.112	0.12	0.114667	0.112	0.0506667	0.0826667	0.0666667	0.0693333	0.0453333	0.0666667	0.0666667	0.0666667
	57	ASV_525_Beijerinckiaceae_Microvirga	0.128	0.130667	0.106667	0.0986667	0.253333	0.12	0.122667	0.130667	0.08	0.0266667	0.12	0.12	0.266667	0.122667	0.141333	0.125333	0.125333	0.258667	0.0853333	0.096	0.096	0.0986667	0.0986667	0.0933333	0.101333	0.0986667	0.0906667	0.242667	0.245333	0.237333	0.242667	0.250667	0.104	0.109333	0.130667	0.122667	0.109333	0.109333	0.109333	0.0506667	0.08	0.0586667	0.064	0.0506667	0.0533333	0.048	0.0586667
	58	ASV_1584_Beijerinckiaceae_Microvirga	0.130667	0.138667	0.109333	0.096	0.245333	0.128	0.112	0.138667	0.0746667	0.0106667	0.122667	0.114667	0.256	0.133333	0.130667	0.122667	0.128	0.258667	0.08	0.0906667	0.0906667	0.096	0.0933333	0.088	0.096	0.096	0.0853333	0.256	0.258667	0.250667	0.242667	0.242667	0.109333	0.114667	0.136	0.112	0.112	0.114667	0.109333	0.0506667	0.0746667	0.0586667	0.0613333	0.04	0.0666667	0.0693333	0.0613333
	59	ASV_798_Beijerinckiaceae_Microvirga	0.125333	0.141333	0.117333	0.101333	0.245333	0.12	0.112	0.141333	0.08	0	0.117333	0.117333	0.261333	0.138667	0.133333	0.128	0.122667	0.264	0.0853333	0.096	0.096	0.0986667	0.0986667	0.0933333	0.101333	0.101333	0.0906667	0.256	0.258667	0.250667	0.242667	0.242667	0.114667	0.12	0.141333	0.112	0.114667	0.114667	0.106667	0.0453333	0.08	0.0666667	0.0666667	0.0453333	0.0666667	0.0666667	0.0666667
	60	ASV_263_Beijerinckiaceae_Microvirga	0.117333	0.133333	0.112	0.0933333	0.242667	0.122667	0.117333	0.133333	0.0773333	0.0133333	0.109333	0.112	0.269333	0.130667	0.138667	0.133333	0.114667	0.261333	0.0773333	0.088	0.088	0.0933333	0.0906667	0.0853333	0.0933333	0.0933333	0.0826667	0.253333	0.256	0.248	0.242667	0.24	0.106667	0.112	0.133333	0.117333	0.106667	0.106667	0.117333	0.0453333	0.0773333	0.064	0.064	0.0533333	0.0586667	0.0586667	0.0533333
	61	ASV_167_Beijerinckiaceae_Microvirga	0.125333	0.136	0.112	0.096	0.242667	0.125333	0.12	0.136	0.0773333	0.016	0.117333	0.114667	0.272	0.133333	0.141333	0.136	0.122667	0.264	0.08	0.0906667	0.0906667	0.0933333	0.0933333	0.088	0.096	0.096	0.0853333	0.253333	0.256	0.248	0.242667	0.24	0.109333	0.114667	0.136	0.12	0.109333	0.109333	0.114667	0.0426667	0.0773333	0.064	0.064	0.0533333	0.0533333	0.0533333	0.0533333
	62	ASV_18_Beijerinckiaceae_Microvirga	0.122667	0.133333	0.109333	0.0933333	0.242667	0.128	0.117333	0.133333	0.0746667	0.0186667	0.114667	0.112	0.269333	0.130667	0.138667	0.133333	0.12	0.261333	0.0773333	0.088	0.088	0.0933333	0.0906667	0.0853333	0.0933333	0.0933333	0.0826667	0.253333	0.256	0.248	0.242667	0.24	0.106667	0.112	0.133333	0.117333	0.106667	0.106667	0.117333	0.0453333	0.0746667	0.0613333	0.0613333	0.0506667	0.056	0.056	0.0506667
	63	ASV_2441_Beijerinckiaceae_Microvirga	0.128	0.138667	0.112	0.0986667	0.245333	0.128	0.109333	0.138667	0.0746667	0.008	0.12	0.114667	0.258667	0.136	0.130667	0.125333	0.125333	0.261333	0.0826667	0.0933333	0.0933333	0.0986667	0.096	0.0906667	0.0986667	0.0986667	0.088	0.256	0.258667	0.250667	0.242667	0.242667	0.112	0.117333	0.138667	0.109333	0.112	0.112	0.109333	0.048	0.0746667	0.0613333	0.0613333	0.04	0.0666667	0.0666667	0.0613333
	64	ASV_2521_Beijerinckiaceae_Microvirga	0.122667	0.130667	0.112	0.0906667	0.242667	0.125333	0.117333	0.130667	0.072	0.024	0.114667	0.112	0.269333	0.130667	0.136	0.133333	0.12	0.261333	0.08	0.0906667	0.0906667	0.096	0.0933333	0.088	0.096	0.0906667	0.0853333	0.250667	0.253333	0.245333	0.24	0.24	0.106667	0.112	0.133333	0.117333	0.104	0.106667	0.114667	0.048	0.072	0.0586667	0.056	0.0533333	0.0613333	0.0613333	0.056
	65	ASV_2906_Beijerinckiaceae_Microvirga	0.128	0.136	0.109333	0.0933333	0.250667	0.12	0.114667	0.136	0.0773333	0.0106667	0.114667	0.117333	0.258667	0.128	0.133333	0.117333	0.12	0.258667	0.0773333	0.088	0.088	0.0933333	0.0906667	0.0853333	0.0933333	0.0933333	0.0826667	0.256	0.258667	0.250667	0.248	0.248	0.106667	0.112	0.133333	0.114667	0.114667	0.112	0.109333	0.056	0.0773333	0.064	0.0666667	0.0426667	0.072	0.0746667	0.0666667
	66	ASV_3257_Beijerinckiaceae_Microvirga	0.130667	0.133333	0.12	0.096	0.258667	0.122667	0.114667	0.133333	0.088	0.0373333	0.122667	0.12	0.258667	0.128	0.130667	0.125333	0.122667	0.264	0.0826667	0.0933333	0.0933333	0.0986667	0.096	0.0906667	0.0986667	0.096	0.088	0.253333	0.261333	0.253333	0.256	0.256	0.109333	0.104	0.125333	0.114667	0.104	0.109333	0.112	0.048	0.088	0.0586667	0.056	0.048	0.0693333	0.0693333	0.056
	67	ASV_1367_Beijerinckiaceae_Microvirga	0.130667	0.136	0.101333	0.088	0.256	0.133333	0.122667	0.136	0.0853333	0.0586667	0.12	0.122667	0.258667	0.130667	0.146667	0.133333	0.114667	0.256	0.0853333	0.088	0.088	0.0933333	0.0906667	0.0853333	0.0933333	0.088	0.088	0.258667	0.261333	0.253333	0.253333	0.258667	0.101333	0.101333	0.122667	0.122667	0.104	0.096	0.112	0.0666667	0.0853333	0.0613333	0.0666667	0.0773333	0.0586667	0.0586667	0.0453333
	68	ASV_4746_Burkholderiaceae_B-C-P	0.229333	0.234667	0.253333	0.250667	0.08	0.248	0.218667	0.234667	0.24	0.256	0.234667	0.224	0.04	0.237333	0.226667	0.229333	0.234667	0.0533333	0.250667	0.250667	0.248	0.250667	0.248	0.248	0.245333	0.250667	0.250667	0.0906667	0.0933333	0.0933333	0.0853333	0.0773333	0.253333	0.253333	0.250667	0.218667	0.229333	0.224	0.226667	0.248	0.24	0.272	0.272	0.266667	0.266667	0.266667	0.261333
	69	ASV_3240_Burkholderiaceae_B-C-P	0.232	0.226667	0.242667	0.245333	0.0853333	0.232	0.216	0.226667	0.245333	0.264	0.237333	0.224	0.016	0.218667	0.226667	0.213333	0.232	0.032	0.250667	0.248	0.245333	0.248	0.245333	0.245333	0.242667	0.245333	0.250667	0.0746667	0.0773333	0.0773333	0.0746667	0.0826667	0.237333	0.237333	0.232	0.216	0.221333	0.221333	0.213333	0.256	0.245333	0.250667	0.264	0.261333	0.256	0.253333	0.258667
	70	ASV_449_Burkholderiaceae_B-C-P	0.229333	0.218667	0.229333	0.234667	0.0586667	0.224	0.213333	0.218667	0.226667	0.248	0.234667	0.205333	0.032	0.221333	0.218667	0.216	0.234667	0.0266667	0.234667	0.237333	0.234667	0.237333	0.234667	0.234667	0.232	0.234667	0.234667	0.0533333	0.056	0.056	0.0533333	0.056	0.224	0.229333	0.224	0.213333	0.208	0.213333	0.205333	0.24	0.226667	0.242667	0.245333	0.248	0.248	0.245333	0.250667
	71	ASV_1635_Burkholderiaceae_B-C-P	0.224	0.224	0.242667	0.242667	0.0853333	0.24	0.205333	0.224	0.248	0.266667	0.234667	0.216	0.0133333	0.221333	0.213333	0.205333	0.232	0.0426667	0.248	0.245333	0.242667	0.245333	0.242667	0.242667	0.24	0.242667	0.248	0.0746667	0.0773333	0.0773333	0.0746667	0.0826667	0.24	0.24	0.229333	0.205333	0.213333	0.216	0.205333	0.258667	0.248	0.261333	0.269333	0.250667	0.261333	0.258667	0.258667
	72	ASV_766_Burkholderiaceae_B-C-P	0.226667	0.229333	0.237333	0.245333	0.0666667	0.221333	0.221333	0.229333	0.232	0.248	0.237333	0.213333	0.048	0.237333	0.224	0.232	0.237333	0.0293333	0.245333	0.248	0.245333	0.242667	0.245333	0.245333	0.242667	0.245333	0.245333	0.056	0.0586667	0.056	0.0533333	0.064	0.234667	0.24	0.234667	0.221333	0.213333	0.224	0.213333	0.245333	0.232	0.253333	0.250667	0.248	0.250667	0.248	0.250667
	73	ASV_411_Burkholderiaceae_B-C-P	0.234667	0.234667	0.261333	0.256	0.08	0.256	0.216	0.234667	0.245333	0.256	0.24	0.229333	0.0346667	0.24	0.226667	0.226667	0.237333	0.048	0.256	0.256	0.253333	0.256	0.253333	0.253333	0.250667	0.256	0.256	0.0853333	0.088	0.088	0.08	0.0773333	0.258667	0.258667	0.250667	0.216	0.229333	0.226667	0.221333	0.253333	0.245333	0.277333	0.277333	0.261333	0.266667	0.266667	0.261333
	74	ASV_584_Burkholderiaceae_B-C-P	0.232	0.24	0.264	0.253333	0.08	0.253333	0.213333	0.24	0.242667	0.253333	0.237333	0.226667	0.032	0.237333	0.229333	0.221333	0.234667	0.0453333	0.253333	0.253333	0.250667	0.253333	0.250667	0.250667	0.248	0.253333	0.253333	0.0853333	0.088	0.088	0.08	0.0773333	0.256	0.256	0.250667	0.213333	0.229333	0.221333	0.221333	0.250667	0.242667	0.274667	0.274667	0.261333	0.266667	0.266667	0.261333
	75	ASV_3613_Burkholderiaceae_B-C-P	0.226667	0.232	0.242667	0.234667	0.0693333	0.242667	0.213333	0.232	0.229333	0.242667	0.232	0.210667	0.0533333	0.232	0.229333	0.224	0.234667	0.0373333	0.234667	0.234667	0.232	0.234667	0.232	0.232	0.229333	0.234667	0.234667	0.0746667	0.0773333	0.0773333	0.0693333	0.0666667	0.234667	0.24	0.232	0.213333	0.216	0.213333	0.216	0.234667	0.229333	0.258667	0.258667	0.248	0.253333	0.253333	0.248
	76	ASV_696_Burkholderiaceae_B-C-P	0.226667	0.234667	0.258667	0.248	0.0853333	0.248	0.208	0.234667	0.24	0.248	0.232	0.221333	0.0373333	0.232	0.224	0.216	0.229333	0.0533333	0.248	0.248	0.245333	0.248	0.245333	0.245333	0.242667	0.248	0.248	0.0906667	0.0933333	0.0933333	0.0853333	0.0826667	0.250667	0.250667	0.245333	0.208	0.224	0.216	0.213333	0.245333	0.24	0.269333	0.269333	0.256	0.261333	0.261333	0.256
	77	ASV_671_Burkholderiaceae_B-C-P	0.232	0.234667	0.253333	0.242667	0.0853333	0.248	0.213333	0.234667	0.237333	0.250667	0.237333	0.221333	0.032	0.226667	0.224	0.210667	0.234667	0.0453333	0.245333	0.242667	0.24	0.242667	0.24	0.24	0.237333	0.242667	0.245333	0.0906667	0.0933333	0.0933333	0.0853333	0.0826667	0.245333	0.245333	0.24	0.213333	0.224	0.221333	0.216	0.248	0.237333	0.264	0.269333	0.256	0.261333	0.264	0.256
	78	ASV_1283_Burkholderiaceae_B-C-P	0.229333	0.224	0.242667	0.242667	0.0826667	0.24	0.210667	0.224	0.250667	0.264	0.234667	0.221333	0.008	0.218667	0.218667	0.202667	0.232	0.0453333	0.248	0.245333	0.242667	0.245333	0.242667	0.242667	0.24	0.242667	0.248	0.072	0.0746667	0.0746667	0.072	0.08	0.24	0.24	0.229333	0.210667	0.218667	0.216	0.205333	0.261333	0.250667	0.256	0.269333	0.256	0.261333	0.258667	0.264
	79	ASV_101_Burkholderiaceae_B-C-P	0.232	0.226667	0.245333	0.245333	0.08	0.232	0.216	0.226667	0.245333	0.264	0.237333	0.224	0.016	0.218667	0.226667	0.213333	0.232	0.032	0.250667	0.248	0.245333	0.248	0.245333	0.245333	0.242667	0.245333	0.250667	0.0693333	0.072	0.072	0.0693333	0.0773333	0.237333	0.237333	0.232	0.216	0.221333	0.221333	0.213333	0.256	0.245333	0.250667	0.264	0.261333	0.256	0.253333	0.258667
	80	ASV_2403_Burkholderiaceae_B-C-P	0.24	0.232	0.234667	0.237333	0.0666667	0.234667	0.224	0.232	0.242667	0.256	0.245333	0.221333	0.0346667	0.226667	0.232	0.221333	0.245333	0.024	0.242667	0.24	0.237333	0.234667	0.237333	0.237333	0.234667	0.237333	0.242667	0.056	0.0586667	0.056	0.0533333	0.064	0.226667	0.232	0.226667	0.224	0.221333	0.221333	0.216	0.248	0.242667	0.245333	0.258667	0.256	0.253333	0.250667	0.258667
	81	ASV_1261_Burkholderiaceae_B-C-P	0.226667	0.221333	0.24	0.24	0.0826667	0.237333	0.208	0.221333	0.248	0.264	0.232	0.218667	0.0106667	0.218667	0.216	0.202667	0.229333	0.0426667	0.245333	0.242667	0.24	0.242667	0.24	0.24	0.237333	0.24	0.245333	0.072	0.0746667	0.0746667	0.072	0.08	0.237333	0.237333	0.226667	0.208	0.216	0.213333	0.202667	0.261333	0.248	0.258667	0.266667	0.253333	0.264	0.261333	0.261333
	82	ASV_1833_Burkholderiaceae_B-C-P	0.229333	0.218667	0.232	0.234667	0.056	0.224	0.213333	0.218667	0.226667	0.248	0.234667	0.205333	0.0346667	0.221333	0.218667	0.216	0.234667	0.024	0.234667	0.237333	0.234667	0.237333	0.234667	0.234667	0.232	0.234667	0.234667	0.0506667	0.0533333	0.0533333	0.0506667	0.0533333	0.224	0.229333	0.224	0.213333	0.208	0.213333	0.205333	0.24	0.226667	0.242667	0.245333	0.248	0.248	0.245333	0.250667
	83	ASV_4766_Burkholderiaceae_B-C-P	0.24	0.226667	0.24	0.242667	0.0613333	0.229333	0.224	0.226667	0.237333	0.253333	0.245333	0.216	0.04	0.232	0.226667	0.226667	0.245333	0.0293333	0.242667	0.245333	0.242667	0.24	0.242667	0.242667	0.24	0.242667	0.242667	0.0506667	0.0533333	0.0506667	0.048	0.0586667	0.232	0.237333	0.232	0.224	0.216	0.221333	0.210667	0.245333	0.237333	0.250667	0.253333	0.256	0.253333	0.250667	0.258667
	84	ASV_2766_Rhizobiaceae_A-N-P-R	0.0266667	0.0826667	0.112	0.114667	0.218667	0.104	0.016	0.0826667	0.144	0.125333	0.032	0.04	0.216	0.04	0.0693333	0.0293333	0.0453333	0.229333	0.109333	0.12	0.114667	0.12	0.117333	0.112	0.12	0.114667	0.117333	0.232	0.224	0.234667	0.237333	0.216	0.096	0.101333	0.0986667	0.016	0.0666667	0.0613333	0.0613333	0.130667	0.144	0.146667	0.141333	0.128	0.16	0.157333	0.152
	85	ASV_3905_Rhizobiaceae_A-N-P-R	0.024	0.0826667	0.109333	0.112	0.218667	0.104	0.016	0.0826667	0.141333	0.122667	0.0293333	0.0373333	0.216	0.04	0.0666667	0.032	0.0453333	0.229333	0.106667	0.117333	0.112	0.117333	0.114667	0.109333	0.117333	0.112	0.114667	0.232	0.224	0.234667	0.237333	0.216	0.0933333	0.0986667	0.0986667	0.016	0.0666667	0.064	0.0613333	0.128	0.141333	0.144	0.138667	0.128	0.16	0.157333	0.152
	86	ASV_3277_Rhizobiaceae_A-N-P-R	0.0426667	0.0933333	0.109333	0.114667	0.232	0.104	0.0186667	0.0933333	0.122667	0.0986667	0.0373333	0.0346667	0.224	0.0613333	0.072	0.048	0.0586667	0.237333	0.104	0.114667	0.109333	0.112	0.112	0.106667	0.114667	0.114667	0.112	0.237333	0.24	0.24	0.242667	0.229333	0.104	0.109333	0.109333	0.0186667	0.0666667	0.0666667	0.056	0.112	0.122667	0.133333	0.128	0.106667	0.130667	0.130667	0.128
	87	ASV_1392_Rhizobiaceae_A-N-P-R	0.0426667	0.0853333	0.112	0.114667	0.226667	0.106667	0.0133333	0.0853333	0.136	0.112	0.048	0.0346667	0.210667	0.0586667	0.0586667	0.04	0.0533333	0.224	0.109333	0.12	0.114667	0.12	0.117333	0.112	0.12	0.114667	0.117333	0.229333	0.232	0.226667	0.229333	0.224	0.096	0.101333	0.101333	0.0133333	0.0586667	0.056	0.0533333	0.117333	0.136	0.133333	0.128	0.117333	0.149333	0.146667	0.141333
	88	ASV_2796_Rhizobiaceae_A-N-P-R	0.016	0.064	0.106667	0.104	0.224	0.0986667	0.0293333	0.064	0.141333	0.128	0.0106667	0.0453333	0.224	0.0213333	0.0853333	0.04	0.032	0.232	0.0986667	0.109333	0.104	0.109333	0.106667	0.101333	0.109333	0.104	0.106667	0.237333	0.229333	0.24	0.24	0.221333	0.088	0.0933333	0.0933333	0.0293333	0.0586667	0.0453333	0.0666667	0.136	0.141333	0.149333	0.144	0.138667	0.157333	0.154667	0.149333
	89	ASV_4375_Rhizobiaceae_A-N-P-R	0.0346667	0.0933333	0.104	0.112	0.226667	0.0933333	0.0266667	0.0933333	0.136	0.112	0.0293333	0.048	0.224	0.0506667	0.0773333	0.0426667	0.0346667	0.237333	0.106667	0.117333	0.112	0.117333	0.114667	0.109333	0.117333	0.112	0.114667	0.24	0.232	0.242667	0.245333	0.224	0.0933333	0.0986667	0.109333	0.0266667	0.0773333	0.064	0.064	0.133333	0.136	0.138667	0.133333	0.128	0.16	0.157333	0.152
	90	ASV_1601_Rhizobiaceae_A-N-P-R	0.0506667	0.08	0.104	0.114667	0.224	0.101333	0.04	0.08	0.157333	0.133333	0.0453333	0.056	0.210667	0.016	0.0826667	0.00533333	0.0586667	0.226667	0.109333	0.117333	0.112	0.117333	0.114667	0.109333	0.117333	0.114667	0.117333	0.224	0.216	0.226667	0.234667	0.221333	0.088	0.0933333	0.0906667	0.04	0.08	0.072	0.0613333	0.144	0.157333	0.141333	0.149333	0.136	0.168	0.165333	0.168
	91	ASV_401_Rhizobiaceae_A-N-P-R	0.056	0.0746667	0.109333	0.12	0.229333	0.106667	0.0346667	0.0746667	0.152	0.128	0.0506667	0.0506667	0.205333	0.0213333	0.0773333	0	0.064	0.221333	0.114667	0.122667	0.117333	0.122667	0.12	0.114667	0.122667	0.12	0.122667	0.218667	0.221333	0.221333	0.229333	0.226667	0.0933333	0.0986667	0.0853333	0.0346667	0.0746667	0.0666667	0.056	0.138667	0.152	0.136	0.144	0.130667	0.162667	0.16	0.162667
	92	ASV_3105_Rhizobiaceae_A-N-P-R	0.0426667	0.0853333	0.114667	0.12	0.224	0.101333	0.0106667	0.0853333	0.138667	0.114667	0.048	0.024	0.213333	0.0533333	0.056	0.032	0.0506667	0.226667	0.109333	0.12	0.114667	0.12	0.117333	0.112	0.12	0.12	0.117333	0.229333	0.232	0.232	0.234667	0.221333	0.0933333	0.0986667	0.096	0.0106667	0.0586667	0.056	0.0533333	0.122667	0.138667	0.138667	0.133333	0.12	0.149333	0.149333	0.141333
	93	ASV_2555_Rhizobiaceae_A-N-P-R	0.0533333	0.0826667	0.106667	0.117333	0.226667	0.0986667	0.0426667	0.0826667	0.16	0.136	0.048	0.0533333	0.213333	0.0186667	0.08	0.008	0.0613333	0.229333	0.112	0.12	0.114667	0.12	0.117333	0.112	0.12	0.117333	0.12	0.226667	0.218667	0.229333	0.237333	0.224	0.0853333	0.0906667	0.088	0.0426667	0.0826667	0.0746667	0.064	0.146667	0.16	0.144	0.152	0.138667	0.170667	0.168	0.170667
	94	ASV_3364_Rhizobiaceae_Shinella	0.032	0.0773333	0.112	0.117333	0.232	0.106667	0.0426667	0.0773333	0.136	0.133333	0.0266667	0.0613333	0.226667	0.0346667	0.096	0.0453333	0.0186667	0.24	0.112	0.122667	0.117333	0.122667	0.12	0.114667	0.122667	0.117333	0.12	0.245333	0.237333	0.248	0.248	0.229333	0.104	0.104	0.101333	0.0426667	0.072	0.056	0.08	0.130667	0.136	0.138667	0.133333	0.141333	0.154667	0.152	0.146667
	95	ASV_3078_Rhizobiaceae_Shinella	0.024	0.0826667	0.109333	0.12	0.237333	0.101333	0.048	0.0826667	0.133333	0.125333	0.0186667	0.064	0.232	0.04	0.0986667	0.0533333	0.0133333	0.245333	0.114667	0.125333	0.12	0.125333	0.122667	0.117333	0.125333	0.12	0.122667	0.250667	0.242667	0.253333	0.253333	0.234667	0.106667	0.106667	0.106667	0.048	0.0773333	0.064	0.0853333	0.133333	0.133333	0.136	0.130667	0.141333	0.154667	0.152	0.146667
	Table S2. Levels of similarity between the V4-V5 sequences of 77 ASVs and the all 18 alphaproteobacterial and betaproteobacterial genera harboring rhizobia
			1	2	3	4	5	6	7	8	9	10	11	12	13	14	15	16	17	18	19	20	21	22	23	24	25	26	27	28	29	30	31	32	33	34	35	36	37	38	39	40	41	42	43	44	45	46	47
Type species	1	Allorhizobium undicola ORS 992T (NZ_JHXQ01000045)	100
	2	Aminobacter aminovorans DSM 7048T (NZ_SLZO01000023)	92	100				NB: Similarity values higher than 97% are colored
	3	Azorhizobium caulinodans ORS 571T (AP009384)	88.2667	89.3333	100
	4	Bradyrhizobium japonicum_USDA_6T (NC_017249)	88.5333	87.4667	91.4667	100
	5	Cupriavidus_necator N-1T (CNE_1c16970)	77.0667	77.0667	77.3333	76.2667	100
	6	Devosia riboflavina IFO13584T (NZ_JQGC01000043)	89.8667	92	88.8	88	77.6	100
	7	Ensifer adhaerens Casida AT (NZ_CP015880)	96.5333	92	89.0667	88.8	77.8667	90.1333	100
	8	Mesorhizobium loti DSM 2626T (NZ_QGGH01000001)	92	100	89.3333	87.4667	77.0667	92	92	100
	9	Methylobacterium organophilum DSM 760T (NZ_QEKZ01000068)	85.6	83.2	88.5333	89.0667	76.5333	84.2667	86.9333	83.2	100
	10	Microvirga subterranea DSM 14364T (NZ_QQBB01000028)	87.4667	85.8667	88.2667	89.8667	75.4667	88	88.8	85.8667	92	100
	11	Neorhizobium galegae HAMBI 540T (HG938353)	98.4	92.5333	88.8	89.6	76.5333	90.1333	96	92.5333	86.4	88.2667	100
	12	Ochrobactrum anthropi ATCC 49188T (NC_009667)	94.9333	92	89.8667	89.3333	78.9333	90.4	97.3333	92	88.5333	88.2667	94.4	100
	13	Paraburkholderia graminis PHS1 (GCF_003330785)	77.0667	77.6	76	75.7333	92	76.5333	79.2	77.6	75.2	73.8667	76.5333	77.8667	100
	14	Pararhizobium giardinii H152T (NZ_KB902704)	96.2667	93.3333	89.3333	88.8	77.3333	90.1333	95.4667	93.3333	84.2667	86.1333	96.8	94.1333	78.4	100
	15	Phyllobacterium myrsinacearum DSM 5892T (NZ_SHLH01000013)	90.9333	95.2	89.8667	88	77.6	91.4667	93.8667	95.2	84	86.6667	90.4	94.1333	78.1333	90.4	100
	16	Rhizobium leguminosarum USDA 2370T (GCA_003058385)	94.4	92.5333	89.0667	88	77.0667	89.3333	96.5333	92.5333	84.8	87.2	94.9333	94.9333	79.4667	97.8667	92.2667	100
	17	Shinella granuli DSM 18401T (NZ_SLVX01000061)	96.8	90.6667	88.8	88.2667	76.5333	90.6667	95.4667	90.6667	86.9333	87.7333	96.8	93.3333	77.0667	95.2	89.8667	93.6	100
	18	Trinickia symbiotica JPY-345T (NZ_PTIR01000049)	76.2667	77.3333	76.5333	76.2667	92.2667	76.2667	77.8667	77.3333	76.8	73.6	75.7333	78.1333	95.7333	77.3333	76.8	77.8667	75.7333	100
ASVs affiliation using the RDP classifier and similarity values with type species	19	ASV_1892_"Xanthobacteraceae"1_Bradyrhizobium	88.5333	89.0667	91.4667	98.1333	77.3333	89.3333	89.3333	89.0667	89.6	91.4667	90.1333	90.6667	75.2	89.3333	88.5333	88.5333	88.2667	75.7333	100
	20	ASV_1567_"Xanthobacteraceae"_Bradyrhizobium	88	87.7333	90.6667	98.9333	76.5333	88.2667	88.2667	87.7333	88.5333	90.4	89.0667	89.3333	75.4667	88.5333	87.2	87.7333	87.7333	76	98.6667	100
	21	ASV_2029_"Xanthobacteraceae"_Bradyrhizobium	88.5333	87.2	91.2	99.4667	76.5333	88.2667	88.8	87.2	88.8	90.4	89.6	89.6	75.7333	89.0667	87.7333	88.2667	88.2667	76.2667	98.1333	98.9333	100
	22	ASV_3084_"Xanthobacteraceae"_Bradyrhizobium	88	87.2	91.2	99.4667	76.8	88	88.2667	87.2	88.5333	90.1333	89.0667	89.3333	75.4667	88.5333	87.7333	87.7333	87.7333	76	98.1333	98.9333	99.4667	100
	23	ASV_3_"Xanthobacteraceae"_Bradyrhizobium	88.2667	87.4667	91.4667	99.7333	76.5333	88	88.5333	87.4667	88.8	90.1333	89.3333	89.6	75.7333	88.8	88	88	88	76.2667	98.4	99.2	99.7333	99.7333	100
	24	ASV_28_"Xanthobacteraceae"_Bradyrhizobium	88.8	88	92	99.2	77.0667	88.5333	89.0667	88	89.3333	90.6667	89.8667	90.1333	75.7333	89.3333	88.5333	88.5333	88.5333	76.2667	98.9333	98.6667	99.2	99.2	99.4667	100
	25	ASV_251_"Xanthobacteraceae"_Bradyrhizobium	88	87.2	91.2	99.4667	76.8	87.7333	88.2667	87.2	88.5333	89.8667	89.0667	89.3333	76	88.5333	87.7333	87.7333	87.7333	76.5333	98.1333	99.2	99.4667	99.4667	99.7333	99.2	100
	26	ASV_62_"Xanthobacteraceae"_Bradyrhizobium	88.5333	87.4667	91.4667	100	76.2667	88	88.8	87.4667	89.0667	89.8667	89.6	89.3333	75.7333	88.8	88	88	88.2667	76.2667	98.1333	98.9333	99.4667	99.4667	99.7333	99.2	99.4667	100
	27	ASV_4_"Xanthobacteraceae"_Bradyrhizobium	88.2667	88.2667	90.6667	98.9333	76.8	88.8	88.5333	88.2667	89.0667	90.9333	89.3333	89.8667	75.2	88.5333	87.7333	87.7333	88	75.7333	99.2	99.4667	98.9333	98.9333	99.2	98.6667	98.9333	98.9333	100
	28	ASV_334_Burkholderiaceae_Cupriavidus	75.7333	77.6	76.8	74.9333	97.8667	77.0667	77.6	77.6	76.2667	74.4	75.2	78.4	93.0667	77.3333	77.6	78.1333	75.2	93.3333	75.7333	74.9333	74.9333	75.2	74.9333	75.4667	75.2	74.9333	75.2	100
	29	ASV_562_Burkholderiaceae_Cupriavidus	76.5333	77.3333	77.6	75.7333	98.6667	77.8667	77.3333	77.3333	76	74.1333	76	78.1333	92.8	78.1333	77.3333	77.8667	76	93.0667	76.5333	75.7333	75.7333	76	75.7333	76.2667	76	75.7333	76	99.2	100
	30	ASV_2213_Burkholderiaceae_Cupriavidus	75.4667	78.1333	77.3333	75.4667	97.3333	77.6	77.3333	78.1333	76	74.9333	74.9333	78.1333	92.8	77.0667	78.1333	77.8667	74.9333	93.0667	76.2667	75.4667	75.4667	75.4667	75.4667	76	75.7333	75.4667	75.7333	98.9333	98.6667	100
	31	ASV_858_Burkholderiaceae_Cupriavidus	75.4667	78.1333	77.0667	75.4667	97.6	77.3333	77.0667	78.1333	76.2667	75.7333	74.9333	77.8667	93.0667	76.5333	77.8667	77.0667	74.9333	93.3333	76.2667	75.4667	75.4667	75.4667	75.4667	76	75.7333	75.4667	75.7333	98.1333	97.8667	99.2	100
	32	ASV_305_Burkholderiaceae_Cupriavidus	77.3333	77.3333	77.6	76.5333	99.7333	77.8667	78.1333	77.3333	76.2667	75.7333	76.8	79.2	92.2667	77.6	77.8667	77.3333	76.8	92.5333	77.6	76.8	76.8	77.0667	76.8	77.3333	77.0667	76.5333	77.0667	97.6	98.4	97.0667	97.3333	100
	33	ASV_1594_Devosiaceae_Devosia (98.9% similarity value with D. insulae)	89.6	92.2667	91.4667	90.4	76.8	95.7333	90.6667	92.2667	85.6	88.5333	90.1333	91.4667	76	91.2	92	90.6667	89.0667	77.3333	91.4667	90.6667	90.6667	90.1333	90.4	90.9333	90.1333	90.4	90.6667	76.2667	77.0667	76.8	76.5333	77.0667	100
	34	ASV_191_Devosiaceae_Devosia (95.5% similarity value with D. insulae)	89.0667	91.7333	90.9333	90.4	76.2667	96.2667	90.1333	91.7333	85.6	88	89.6	90.9333	76	90.6667	91.4667	90.1333	89.0667	76.8	91.4667	90.6667	90.6667	90.1333	90.4	90.9333	90.1333	90.4	90.6667	75.7333	76.5333	76.2667	76	76.5333	99.4667	100
	35	ASV_5789_Devosiaceae_NA (97.3% similarity value with Devosia sp.)	89.0667	93.8667	88.8	88.2667	76.2667	95.4667	90.4	93.8667	83.4667	85.8667	89.6	90.9333	77.0667	90.9333	91.4667	91.4667	88.2667	78.1333	89.3333	89.0667	88.5333	88	88.2667	88.8	88.2667	88.2667	88.5333	76.8	76.5333	77.3333	77.0667	76.5333	96.2667	96.8	100
	36	ASV_3983_Rhizobiaceae_Ensifer	96.5333	92	89.0667	88.8	77.8667	90.1333	100	92	86.9333	88.8	96	97.3333	79.2	95.4667	93.8667	96.5333	95.4667	77.8667	89.3333	88.2667	88.8	88.2667	88.5333	89.0667	88.2667	88.8	88.5333	77.6	77.3333	77.3333	77.0667	78.1333	90.6667	90.1333	90.4	100
	37	ASV_252_"Rhizobiaceae"_Mesorhizobium (99% similarity value with M. japonicum)	93.6	95.2	89.8667	88.5333	78.1333	92	94.6667	95.2	85.3333	88.5333	93.0667	94.6667	78.1333	93.3333	94.6667	92.5333	92.2667	77.8667	90.1333	88.8	88.8	88.2667	88.5333	89.0667	88.2667	88.5333	89.3333	78.1333	77.8667	78.6667	78.6667	78.4	92.2667	91.7333	92.2667	94.6667	100
	38	ASV_185_"Rhizobiaceae"_Mesorhizobium (100% similarity value with M. plufarium)	93.8667	94.9333	90.4	89.3333	77.6	92	94.9333	94.9333	85.0667	88.5333	94.4	93.6	78.1333	93.8667	93.0667	93.3333	93.6	77.8667	90.4	89.3333	89.3333	88.8	89.0667	89.6	88.8	89.3333	89.6	77.6	77.3333	78.1333	78.1333	77.8667	92.8	92.2667	92.5333	94.9333	98.1333	100
	39	ASV_1356_"Rhizobiaceae"_Mesorhizobium (97% similarity value with M. oceanicum)	92	94.9333	90.6667	88.2667	78.4	93.0667	95.2	94.9333	85.0667	89.3333	92.2667	94.1333	79.4667	93.0667	94.6667	94.4	91.4667	78.1333	89.8667	88.5333	88.5333	88.2667	88.2667	88.8	88	88.2667	89.0667	78.9333	78.6667	79.4667	79.2	78.6667	92.8	92.2667	92.8	95.2	97.3333	96.8	100
	40	ASV_2794_"Beijerinckiaceae"_Methylobacterium (100% similarity value with Me. oxalidis)	86.1333	85.6	87.2	88.8	76.5333	86.9333	88.2667	85.6	92.2667	95.4667	86.4	88.5333	74.1333	85.3333	86.4	86.1333	86.9333	74.9333	90.1333	89.0667	89.0667	88.8	88.8	89.3333	88.5333	88.8	89.6	75.7333	75.4667	76.2667	76.5333	76.8	87.4667	87.4667	86.6667	88.2667	88.5333	87.7333	88.2667	100
	41	ASV_1175_"Beijerinckiaceae"_Methylobacterium	85.6	83.2	88.5333	89.0667	76.5333	84.2667	86.9333	83.2	100	92	86.4	88.5333	75.2	84.2667	84	84.8	86.9333	76.8	89.6	88.5333	88.8	88.5333	88.8	89.3333	88.5333	89.0667	89.0667	76.2667	76	76	76.2667	76.2667	85.6	85.6	83.4667	86.9333	85.3333	85.0667	85.0667	92.2667	100
	42	ASV_830_"Beijerinckiaceae"_Methylobacterium (100% similarity value with Me. nodulans)	84.8	84.5333	87.7333	88	74.1333	86.1333	86.1333	84.5333	90.9333	93.3333	85.6	86.4	74.6667	85.3333	84.8	86.4	86.6667	74.6667	88.8	88.2667	88.2667	87.7333	88	88.5333	87.7333	88	88.2667	75.2	74.4	75.2	75.4667	73.8667	87.4667	87.4667	86.4	86.1333	86.6667	86.6667	86.9333	94.4	90.9333	100
	43	ASV_1580_"Beijerinckiaceae"_Methylobacterium (98.7% similarity value with Methylobacterium sp.)	85.3333	85.0667	86.9333	87.4667	74.6667	86.6667	86.6667	85.0667	91.4667	93.3333	86.1333	87.4667	73.3333	84.5333	86.4	85.6	87.2	73.8667	88.8	87.7333	87.7333	87.2	87.4667	88	87.2	87.4667	88.2667	75.2	74.4	75.2	75.4667	74.4	86.9333	86.9333	85.8667	86.6667	88.2667	87.2	87.4667	94.6667	91.4667	98.4	100
	44	ASV_1177_"Beijerinckiaceae"_Microvirga (96.8% similarity value with Mi. brassicacearum)	86.4	85.6	89.8667	89.6	74.6667	86.4	88.5333	85.6	92.2667	95.4667	86.6667	87.4667	74.6667	85.8667	86.9333	86.9333	86.4	74.4	90.6667	89.8667	89.8667	89.3333	89.6	90.1333	89.3333	89.6	90.1333	75.4667	74.6667	75.4667	75.4667	74.9333	86.9333	86.4	85.8667	88.5333	89.3333	88	88.5333	93.0667	92.2667	92.5333	93.0667	100
	45	ASV_2428_"Beijerinckiaceae"_Microvirga (100% similarity value with Mi. massiliensis)	84.5333	84	89.0667	87.2	75.2	84.8	85.3333	84	92	93.3333	84.8	85.6	74.1333	84	83.2	83.7333	85.0667	73.8667	88.5333	87.7333	87.7333	87.4667	87.4667	88	87.2	87.2	88	75.7333	74.9333	75.7333	75.7333	74.9333	85.8667	85.8667	84.2667	85.3333	88	87.2	87.2	92.2667	92	92.5333	91.7333	94.9333	100
	46	ASV_3275_"Beijerinckiaceae"_Microvirga	84.8	84.2667	89.3333	87.2	74.9333	85.0667	85.6	84.2667	92	93.3333	85.0667	85.3333	74.4	84.2667	83.2	84	85.3333	74.1333	88.2667	87.4667	87.4667	87.2	87.2	87.7333	86.9333	87.2	87.7333	76	75.2	76	76	74.6667	86.1333	86.1333	84.5333	85.6	88	87.4667	87.4667	92.5333	92	92.8	91.7333	94.6667	99.4667	100
	47	ASV_3850_"Beijerinckiaceae"_Microvirga	85.3333	84.2667	89.8667	88	75.4667	85.0667	86.1333	84.2667	92.8	93.3333	85.6	86.4	73.8667	84	83.7333	83.7333	85.8667	74.1333	89.3333	88.5333	88.5333	88	88.2667	88.8	88	88	88.8	75.4667	74.6667	75.4667	75.4667	75.2	86.6667	86.6667	85.0667	86.1333	88.5333	87.7333	86.9333	92.8	92.8	92.8	92.8	95.4667	98.6667	98.1333	100
	48	ASV_1645_"Beijerinckiaceae"_Microvirga	85.3333	84.8	88.2667	88.5333	73.8667	85.6	86.1333	84.8	90.9333	93.8667	86.1333	86.4	72.8	84.5333	83.7333	84.2667	86.4	72.8	89.8667	89.0667	89.0667	88.5333	88.8	89.3333	88.5333	88.5333	89.3333	73.8667	73.0667	73.8667	73.8667	73.6	87.2	87.2	85.6	86.1333	88.5333	88.2667	87.4667	92.8	90.9333	94.4	94.4	93.8667	96	95.4667	97.3333
	49	ASV_4554"Beijerinckiaceae"_Microvirga	86.1333	85.3333	87.7333	89.6	73.6	86.4	87.4667	85.3333	91.2	94.4	86.1333	86.9333	72.8	85.3333	85.8667	85.6	86.6667	72.5333	90.4	89.6	89.6	89.3333	89.3333	89.8667	89.0667	89.6	90.1333	73.6	73.3333	74.4	74.4	73.3333	87.2	87.7333	85.6	87.4667	89.6	89.0667	88.8	93.6	91.2	92.2667	92.8	93.3333	93.8667	93.8667	94.1333
	50	ASV_1208_"Beijerinckiaceae"_Microvirga	87.2	86.6667	89.0667	89.3333	74.9333	86.4	88.5333	86.6667	91.2	94.9333	87.4667	88.2667	73.3333	86.4	86.6667	86.1333	87.2	74.6667	90.4	89.6	89.6	89.0667	89.3333	89.8667	89.0667	89.3333	89.8667	75.4667	74.6667	75.4667	75.4667	74.6667	89.0667	88.5333	86.9333	88.5333	91.4667	90.4	89.3333	94.4	91.2	93.6	94.1333	95.4667	95.7333	96	96.8
	51	ASV_2491_"Beijerinckiaceae"_Microvirga	87.4667	86.4	88.2667	90.4	74.1333	86.4	88.5333	86.4	91.4667	96	87.7333	88.5333	73.3333	86.9333	86.6667	86.6667	87.2	74.6667	91.4667	90.6667	90.6667	90.1333	90.4	90.9333	90.1333	90.4	90.9333	75.4667	74.6667	75.4667	75.2	74.4	89.3333	88.8	86.6667	88.5333	89.8667	89.6	88	94.9333	91.4667	93.3333	93.6	96	94.4	94.6667	94.9333
	52	ASV_1474_"Beijerinckiaceae"_Microvirga	86.1333	86.1333	88.5333	88.8	74.4	86.4	87.4667	86.1333	90.9333	94.1333	86.4	87.7333	73.8667	85.8667	85.3333	85.6	86.6667	74.1333	90.1333	89.3333	89.3333	88.8	89.0667	89.6	88.8	88.8	89.6	74.9333	74.1333	74.9333	74.9333	74.1333	88.5333	88.5333	86.9333	87.4667	90.1333	89.3333	88.8	93.6	90.9333	94.1333	93.8667	94.4	96.8	96.2667	97.6
	53	ASV_577_"Beijerinckiaceae"_Microvirga (97.3% similarity value with Microvirga sp.)	86.4	85.3333	88.2667	88.5333	74.1333	86.1333	87.2	85.3333	91.2	94.4	86.6667	87.4667	73.0667	85.0667	84.8	84.8	86.9333	73.3333	89.8667	89.0667	89.0667	88.5333	88.8	89.3333	88.5333	88.5333	89.3333	74.1333	73.3333	74.1333	74.1333	73.8667	87.7333	87.7333	86.1333	87.2	89.6	88.8	88	93.3333	91.2	94.4	94.4	94.4	96.5333	96	97.8667
	54	ASV_2475_"Beijerinckiaceae"_Microvirga (97.3% similarity value with Mi. lotononidis)	86.6667	85.8667	89.3333	89.0667	75.2	86.4	87.2	85.8667	91.2	95.7333	86.9333	87.7333	73.0667	86.4	85.8667	86.1333	86.4	74.1333	90.4	89.3333	89.3333	88.8	89.0667	89.6	88.8	89.0667	89.8667	75.4667	74.6667	75.4667	76	74.9333	88.8	88.2667	86.1333	87.2	90.1333	89.0667	88.5333	94.6667	91.2	94.6667	94.4	94.4	95.2	95.2	95.7333
	55	ASV_984_"Beijerinckiaceae"_Microvirga	87.4667	86.6667	88.5333	90.9333	76	86.9333	88.5333	86.6667	92	97.6	87.7333	89.3333	73.3333	87.2	86.6667	86.9333	87.2	74.4	92.5333	91.4667	91.4667	91.2	91.2	91.7333	90.9333	90.9333	92	74.9333	74.6667	75.7333	76.2667	76.2667	89.6	89.0667	86.9333	88.5333	89.8667	89.0667	88.5333	96	92	93.3333	93.0667	94.6667	94.4	94.1333	94.6667
	56	ASV_225_"Beijerinckiaceae"_Microvirga	86.9333	85.3333	88.2667	89.6	74.9333	86.9333	88.8	85.3333	91.7333	98.9333	87.7333	87.7333	73.6	86.4	86.1333	87.4667	87.2	73.3333	90.9333	90.1333	90.1333	89.8667	89.8667	90.4	89.6	89.6	90.4	73.8667	73.6	74.4	75.2	75.2	88.2667	87.7333	85.6	88.8	88	88.5333	88.8	94.9333	91.7333	93.3333	93.0667	95.4667	93.3333	93.3333	93.3333
	57	ASV_525_"Beijerinckiaceae"_Microvirga	87.2	86.9333	89.3333	90.1333	74.6667	88	87.7333	86.9333	92	97.3333	88	88	73.3333	87.7333	85.8667	87.4667	87.4667	74.1333	91.4667	90.4	90.4	90.1333	90.1333	90.6667	89.8667	90.1333	90.9333	75.7333	75.4667	76.2667	75.7333	74.9333	89.6	89.0667	86.9333	87.7333	89.0667	89.0667	89.0667	94.9333	92	94.1333	93.6	94.9333	94.6667	95.2	94.1333
	58	ASV_1584_"Beijerinckiaceae"_Microvirga	86.9333	86.1333	89.0667	90.4	75.4667	87.2	88.8	86.1333	92.5333	98.9333	87.7333	88.5333	74.4	86.6667	86.9333	87.7333	87.2	74.1333	92	90.9333	90.9333	90.4	90.6667	91.2	90.4	90.4	91.4667	74.4	74.1333	74.9333	75.7333	75.7333	89.0667	88.5333	86.4	88.8	88.8	88.5333	89.0667	94.9333	92.5333	94.1333	93.8667	96	93.3333	93.0667	93.8667
	59	ASV_798_"Beijerinckiaceae"_Microvirga	87.4667	85.8667	88.2667	89.8667	75.4667	88	88.8	85.8667	92	100	88.2667	88.2667	73.8667	86.1333	86.6667	87.2	87.7333	73.6	91.4667	90.4	90.4	90.1333	90.1333	90.6667	89.8667	89.8667	90.9333	74.4	74.1333	74.9333	75.7333	75.7333	88.5333	88	85.8667	88.8	88.5333	88.5333	89.3333	95.4667	92	93.3333	93.3333	95.4667	93.3333	93.3333	93.3333
	60	ASV_263_"Beijerinckiaceae"_Microvirga	88.2667	86.6667	88.8	90.6667	75.7333	87.7333	88.2667	86.6667	92.2667	98.6667	89.0667	88.8	73.0667	86.9333	86.1333	86.6667	88.5333	73.8667	92.2667	91.2	91.2	90.6667	90.9333	91.4667	90.6667	90.6667	91.7333	74.6667	74.4	75.2	75.7333	76	89.3333	88.8	86.6667	88.2667	89.3333	89.3333	88.2667	95.4667	92.2667	93.6	93.6	94.6667	94.1333	94.1333	94.6667
	61	ASV_167_"Beijerinckiaceae"_Microvirga	87.4667	86.4	88.8	90.4	75.7333	87.4667	88	86.4	92.2667	98.4	88.2667	88.5333	72.8	86.6667	85.8667	86.4	87.7333	73.6	92	90.9333	90.9333	90.6667	90.6667	91.2	90.4	90.4	91.4667	74.6667	74.4	75.2	75.7333	76	89.0667	88.5333	86.4	88	89.0667	89.0667	88.5333	95.7333	92.2667	93.6	93.6	94.6667	94.6667	94.6667	94.6667
	62	ASV_18_"Beijerinckiaceae"_Microvirga	87.7333	86.6667	89.0667	90.6667	75.7333	87.2	88.2667	86.6667	92.5333	98.1333	88.5333	88.8	73.0667	86.9333	86.1333	86.6667	88	73.8667	92.2667	91.2	91.2	90.6667	90.9333	91.4667	90.6667	90.6667	91.7333	74.6667	74.4	75.2	75.7333	76	89.3333	88.8	86.6667	88.2667	89.3333	89.3333	88.2667	95.4667	92.5333	93.8667	93.8667	94.9333	94.4	94.4	94.9333
	63	ASV_2441_"Beijerinckiaceae"_Microvirga	87.2	86.1333	88.8	90.1333	75.4667	87.2	89.0667	86.1333	92.5333	99.2	88	88.5333	74.1333	86.4	86.9333	87.4667	87.4667	73.8667	91.7333	90.6667	90.6667	90.1333	90.4	90.9333	90.1333	90.1333	91.2	74.4	74.1333	74.9333	75.7333	75.7333	88.8	88.2667	86.1333	89.0667	88.8	88.8	89.0667	95.2	92.5333	93.8667	93.8667	96	93.3333	93.3333	93.8667
	64	ASV_2521_"Beijerinckiaceae"_Microvirga	87.7333	86.9333	88.8	90.9333	75.7333	87.4667	88.2667	86.9333	92.8	97.6	88.5333	88.8	73.0667	86.9333	86.4	86.6667	88	73.8667	92	90.9333	90.9333	90.4	90.6667	91.2	90.4	90.9333	91.4667	74.9333	74.6667	75.4667	76	76	89.3333	88.8	86.6667	88.2667	89.6	89.3333	88.5333	95.2	92.8	94.1333	94.4	94.6667	93.8667	93.8667	94.4
	65	ASV_2906_"Beijerinckiaceae"_Microvirga	87.2	86.4	89.0667	90.6667	74.9333	88	88.5333	86.4	92.2667	98.9333	88.5333	88.2667	74.1333	87.2	86.6667	88.2667	88	74.1333	92.2667	91.2	91.2	90.6667	90.9333	91.4667	90.6667	90.6667	91.7333	74.4	74.1333	74.9333	75.2	75.2	89.3333	88.8	86.6667	88.5333	88.5333	88.8	89.0667	94.4	92.2667	93.6	93.3333	95.7333	92.8	92.5333	93.3333
	66	ASV_3257_"Beijerinckiaceae"_Microvirga	86.9333	86.6667	88	90.4	74.1333	87.7333	88.5333	86.6667	91.2	96.2667	87.7333	88	74.1333	87.2	86.9333	87.4667	87.7333	73.6	91.7333	90.6667	90.6667	90.1333	90.4	90.9333	90.1333	90.4	91.2	74.6667	73.8667	74.6667	74.4	74.4	89.0667	89.6	87.4667	88.5333	89.6	89.0667	88.8	95.2	91.2	94.1333	94.4	95.2	93.0667	93.0667	94.4
	67	ASV_1367_"Beijerinckiaceae"_Microvirga (96.0% similarity value with Mi. ossetica)	86.9333	86.4	89.8667	91.2	74.4	86.6667	87.7333	86.4	91.4667	94.1333	88	87.7333	74.1333	86.9333	85.3333	86.6667	88.5333	74.4	91.4667	91.2	91.2	90.6667	90.9333	91.4667	90.6667	91.2	91.2	74.1333	73.8667	74.6667	74.6667	74.1333	89.8667	89.8667	87.7333	87.7333	89.6	90.4	88.8	93.3333	91.4667	93.8667	93.3333	92.2667	94.1333	94.1333	95.4667
	68	ASV_4746_Burkholderiaceae_B-C-P2 (100% similarity value with Parabukholderia spp.)	77.0667	76.5333	74.6667	74.9333	92	75.2	78.1333	76.5333	76	74.4	76.5333	77.6	96	76.2667	77.3333	77.0667	76.5333	94.6667	74.9333	74.9333	75.2	74.9333	75.2	75.2	75.4667	74.9333	74.9333	90.9333	90.6667	90.6667	91.4667	92.2667	74.6667	74.6667	74.9333	78.1333	77.0667	77.6	77.3333	75.2	76	72.8	72.8	73.3333	73.3333	73.3333	73.8667
	69	ASV_3240_Burkholderiaceae_B-C-P (Paraburkholderia sp.)	76.8	77.3333	75.7333	75.4667	91.4667	76.8	78.4	77.3333	75.4667	73.6	76.2667	77.6	98.4	78.1333	77.3333	78.6667	76.8	96.8	74.9333	75.2	75.4667	75.2	75.4667	75.4667	75.7333	75.4667	74.9333	92.5333	92.2667	92.2667	92.5333	91.7333	76.2667	76.2667	76.8	78.4	77.8667	77.8667	78.6667	74.4	75.4667	74.9333	73.6	73.8667	74.4	74.6667	74.1333
	70	ASV_449_Burkholderiaceae_B-C-P (Trinickia sp.-like)	77.0667	78.1333	77.0667	76.5333	94.1333	77.6	78.6667	78.1333	77.3333	75.2	76.5333	79.4667	96.8	77.8667	78.1333	78.4	76.5333	97.3333	76.5333	76.2667	76.5333	76.2667	76.5333	76.5333	76.8	76.5333	76.5333	94.6667	94.4	94.4	94.6667	94.4	77.6	77.0667	77.6	78.6667	79.2	78.6667	79.4667	76	77.3333	75.7333	75.4667	75.2	75.2	75.4667	74.9333
	71	ASV_1635_Burkholderiaceae_B-C-P (Paraburkholderia sp.)	77.6	77.6	75.7333	75.7333	91.4667	76	79.4667	77.6	75.2	73.3333	76.5333	78.4	98.6667	77.8667	78.6667	79.4667	76.8	95.7333	75.2	75.4667	75.7333	75.4667	75.7333	75.7333	76	75.7333	75.2	92.5333	92.2667	92.2667	92.5333	91.7333	76	76	77.0667	79.4667	78.6667	78.4	79.4667	74.1333	75.2	73.8667	73.0667	74.9333	73.8667	74.1333	74.1333
	72	ASV_766_Burkholderiaceae_B-C-P (Trinickia sp.-like)	77.3333	77.0667	76.2667	75.4667	93.3333	77.8667	77.8667	77.0667	76.8	75.2	76.2667	78.6667	95.2	76.2667	77.6	76.8	76.2667	97.0667	75.4667	75.2	75.4667	75.7333	75.4667	75.4667	75.7333	75.4667	75.4667	94.4	94.1333	94.4	94.6667	93.6	76.5333	76	76.5333	77.8667	78.6667	77.6	78.6667	75.4667	76.8	74.6667	74.9333	75.2	74.9333	75.2	74.9333
	73	ASV_411_Burkholderiaceae_B-C-P (100% similarity value with Parabukholderia spp.)	76.5333	76.5333	73.8667	74.4	92	74.4	78.4	76.5333	75.4667	74.4	76	77.0667	96.5333	76	77.3333	77.3333	76.2667	95.2	74.4	74.4	74.6667	74.4	74.6667	74.6667	74.9333	74.4	74.4	91.4667	91.2	91.2	92	92.2667	74.1333	74.1333	74.9333	78.4	77.0667	77.3333	77.8667	74.6667	75.4667	72.2667	72.2667	73.8667	73.3333	73.3333	73.8667
	74	ASV_584_Burkholderiaceae_B-C-P (100% similarity value with Parabukholderia spp.)	76.8	76	73.6	74.6667	92	74.6667	78.6667	76	75.7333	74.6667	76.2667	77.3333	96.8	76.2667	77.0667	77.8667	76.5333	95.4667	74.6667	74.6667	74.9333	74.6667	74.9333	74.9333	75.2	74.6667	74.6667	91.4667	91.2	91.2	92	92.2667	74.4	74.4	74.9333	78.6667	77.0667	77.8667	77.8667	74.9333	75.7333	72.5333	72.5333	73.8667	73.3333	73.3333	73.8667
	75	ASV_3613_Burkholderiaceae_B-C-P (99.5% similarity value with Parabukholderia spp.)	77.3333	76.8	75.7333	76.5333	93.0667	75.7333	78.6667	76.8	77.0667	75.7333	76.8	78.9333	94.6667	76.8	77.0667	77.6	76.5333	96.2667	76.5333	76.5333	76.8	76.5333	76.8	76.8	77.0667	76.5333	76.5333	92.5333	92.2667	92.2667	93.0667	93.3333	76.5333	76	76.8	78.6667	78.4	78.6667	78.4	76.5333	77.0667	74.1333	74.1333	75.2	74.6667	74.6667	75.2
	76	ASV_696_Burkholderiaceae_B-C-P (100% similarity value with Parabukholderia spp.)	77.3333	76.5333	74.1333	75.2	91.4667	75.2	79.2	76.5333	76	75.2	76.8	77.8667	96.2667	76.8	77.6	78.4	77.0667	94.6667	75.2	75.2	75.4667	75.2	75.4667	75.4667	75.7333	75.2	75.2	90.9333	90.6667	90.6667	91.4667	91.7333	74.9333	74.9333	75.4667	79.2	77.6	78.4	78.6667	75.4667	76	73.0667	73.0667	74.4	73.8667	73.8667	74.4
	77	ASV_671_Burkholderiaceae_B-C-P (100% similarity value with Parabukholderia spp.)	76.8	76.5333	74.6667	75.7333	91.4667	75.2	78.6667	76.5333	76.2667	74.9333	76.2667	77.8667	96.8	77.3333	77.6	78.9333	76.5333	95.4667	75.4667	75.7333	76	75.7333	76	76	76.2667	75.7333	75.4667	90.9333	90.6667	90.6667	91.4667	91.7333	75.4667	75.4667	76	78.6667	77.6	77.8667	78.4	75.2	76.2667	73.6	73.0667	74.4	73.8667	73.6	74.4
	78	ASV_1283_Burkholderiaceae_B-C-P (Paraburkholderia sp.)	77.0667	77.6	75.7333	75.7333	91.7333	76	78.9333	77.6	74.9333	73.6	76.5333	77.8667	99.2	78.1333	78.1333	79.7333	76.8	95.4667	75.2	75.4667	75.7333	75.4667	75.7333	75.7333	76	75.7333	75.2	92.8	92.5333	92.5333	92.8	92	76	76	77.0667	78.9333	78.1333	78.4	79.4667	73.8667	74.9333	74.4	73.0667	74.4	73.8667	74.1333	73.6
	79	ASV_101_Burkholderiaceae_B-C-P (Paraburkholderia sp.)	76.8	77.3333	75.4667	75.4667	92	76.8	78.4	77.3333	75.4667	73.6	76.2667	77.6	98.4	78.1333	77.3333	78.6667	76.8	96.8	74.9333	75.2	75.4667	75.2	75.4667	75.4667	75.7333	75.4667	74.9333	93.0667	92.8	92.8	93.0667	92.2667	76.2667	76.2667	76.8	78.4	77.8667	77.8667	78.6667	74.4	75.4667	74.9333	73.6	73.8667	74.4	74.6667	74.1333
	80	ASV_2403_Burkholderiaceae_B-C-P (99.7% similarity value with Trinickia spp.)	76	76.8	76.5333	76.2667	93.3333	76.5333	77.6	76.8	75.7333	74.4	75.4667	77.8667	96.5333	77.3333	76.8	77.8667	75.4667	97.6	75.7333	76	76.2667	76.5333	76.2667	76.2667	76.5333	76.2667	75.7333	94.4	94.1333	94.4	94.6667	93.6	77.3333	76.8	77.3333	77.6	77.8667	77.8667	78.4	75.2	75.7333	75.4667	74.1333	74.4	74.6667	74.9333	74.1333
	81	ASV_1261_Burkholderiaceae_B-C-P (99.5% similarity value with Parabukholderia spp.)	77.3333	77.8667	76	76	91.7333	76.2667	79.2	77.8667	75.2	73.6	76.8	78.1333	98.9333	78.1333	78.4	79.7333	77.0667	95.7333	75.4667	75.7333	76	75.7333	76	76	76.2667	76	75.4667	92.8	92.5333	92.5333	92.8	92	76.2667	76.2667	77.3333	79.2	78.4	78.6667	79.7333	73.8667	75.2	74.1333	73.3333	74.6667	73.6	73.8667	73.8667
	82	ASV_1833_Burkholderiaceae_B-C-P (Trinickia sp.-like)	77.0667	78.1333	76.8	76.5333	94.4	77.6	78.6667	78.1333	77.3333	75.2	76.5333	79.4667	96.5333	77.8667	78.1333	78.4	76.5333	97.6	76.5333	76.2667	76.5333	76.2667	76.5333	76.5333	76.8	76.5333	76.5333	94.9333	94.6667	94.6667	94.9333	94.6667	77.6	77.0667	77.6	78.6667	79.2	78.6667	79.4667	76	77.3333	75.7333	75.4667	75.2	75.2	75.4667	74.9333
	83	ASV_4766_Burkholderiaceae_B-C-P (100% similarity value with Parabukholderia spp.)	76	77.3333	76	75.7333	93.8667	77.0667	77.6	77.3333	76.2667	74.6667	75.4667	78.4	96	76.8	77.3333	77.3333	75.4667	97.0667	75.7333	75.4667	75.7333	76	75.7333	75.7333	76	75.7333	75.7333	94.9333	94.6667	94.9333	95.2	94.1333	76.8	76.2667	76.8	77.6	78.4	77.8667	78.9333	75.4667	76.2667	74.9333	74.6667	74.4	74.6667	74.9333	74.1333
	84	ASV_2766_Rhizobiaceae_A-N-P-R3 (Ensifer sp.-like)	97.3333	91.7333	88.8	88.5333	78.1333	89.6	98.4	91.7333	85.6	87.4667	96.8	96	78.4	96	93.0667	97.0667	95.4667	77.0667	89.0667	88	88.5333	88	88.2667	88.8	88	88.5333	88.2667	76.8	77.6	76.5333	76.2667	78.4	90.4	89.8667	90.1333	98.4	93.3333	93.8667	93.8667	86.9333	85.6	85.3333	85.8667	87.2	84	84.2667	84.8
	85	ASV_3905_Rhizobiaceae_A-N-P-R (Ensifer sp.-like)	97.6	91.7333	89.0667	88.8	78.1333	89.6	98.4	91.7333	85.8667	87.7333	97.0667	96.2667	78.4	96	93.3333	96.8	95.4667	77.0667	89.3333	88.2667	88.8	88.2667	88.5333	89.0667	88.2667	88.8	88.5333	76.8	77.6	76.5333	76.2667	78.4	90.6667	90.1333	90.1333	98.4	93.3333	93.6	93.8667	87.2	85.8667	85.6	86.1333	87.2	84	84.2667	84.8
	86	ASV_3277_Rhizobiaceae_A-N-P-R (Ensifer sp.-like)	95.7333	90.6667	89.0667	88.5333	76.8	89.6	98.1333	90.6667	87.7333	90.1333	96.2667	96.5333	77.6	93.8667	92.8	95.2	94.1333	76.2667	89.6	88.5333	89.0667	88.8	88.8	89.3333	88.5333	88.5333	88.8	76.2667	76	76	75.7333	77.0667	89.6	89.0667	89.0667	98.1333	93.3333	93.3333	94.4	88.8	87.7333	86.6667	87.2	89.3333	86.9333	86.9333	87.2
	87	ASV_1392_Rhizobiaceae_A-N-P-R (Ensifer sp.-like)	95.7333	91.4667	88.8	88.5333	77.3333	89.3333	98.6667	91.4667	86.4	88.8	95.2	96.5333	78.9333	94.1333	94.1333	96	94.6667	77.6	89.0667	88	88.5333	88	88.2667	88.8	88	88.5333	88.2667	77.0667	76.8	77.3333	77.0667	77.6	90.4	89.8667	89.8667	98.6667	94.1333	94.4	94.6667	88.2667	86.4	86.6667	87.2	88.2667	85.0667	85.3333	85.8667
	88	ASV_2796_Rhizobiaceae_A-N-P-R (100% similarity value with Neorhizobium sp. and Rhizobium sp.)	98.4	93.6	89.3333	89.6	77.6	90.1333	97.0667	93.6	85.8667	87.2	98.9333	95.4667	77.6	97.8667	91.4667	96	96.8	76.8	90.1333	89.0667	89.6	89.0667	89.3333	89.8667	89.0667	89.6	89.3333	76.2667	77.0667	76	76	77.8667	91.2	90.6667	90.6667	97.0667	94.1333	95.4667	93.3333	86.4	85.8667	85.0667	85.6	86.1333	84.2667	84.5333	85.0667
	89	ASV_4375_Rhizobiaceae_A-N-P-R (Ensifer sp.-like)	96.5333	90.6667	89.6	88.8	77.3333	90.6667	97.3333	90.6667	86.4	88.8	97.0667	95.2	77.6	94.9333	92.2667	95.7333	96.5333	76.2667	89.3333	88.2667	88.8	88.2667	88.5333	89.0667	88.2667	88.8	88.5333	76	76.8	75.7333	75.4667	77.6	90.6667	90.1333	89.0667	97.3333	92.2667	93.6	93.6	86.6667	86.4	86.1333	86.6667	87.2	84	84.2667	84.8
	90	ASV_1601_Rhizobiaceae_A-N-P-R (100% similarity value with Rhizobium americanum)	94.9333	92	89.6	88.5333	77.6	89.8667	96	92	84.2667	86.6667	95.4667	94.4	78.9333	98.4	91.7333	99.4667	94.1333	77.3333	89.0667	88.2667	88.8	88.2667	88.5333	89.0667	88.2667	88.5333	88.2667	77.6	78.4	77.3333	76.5333	77.8667	91.2	90.6667	90.9333	96	92	92.8	93.8667	85.6	84.2667	85.8667	85.0667	86.4	83.2	83.4667	83.2
	91	ASV_401_Rhizobiaceae_A-N-P-R (Rhizobium sp.)	94.4	92.5333	89.0667	88	77.0667	89.3333	96.5333	92.5333	84.8	87.2	94.9333	94.9333	79.4667	97.8667	92.2667	100	93.6	77.8667	88.5333	87.7333	88.2667	87.7333	88	88.5333	87.7333	88	87.7333	78.1333	77.8667	77.8667	77.0667	77.3333	90.6667	90.1333	91.4667	96.5333	92.5333	93.3333	94.4	86.1333	84.8	86.4	85.6	86.9333	83.7333	84	83.7333
	92	ASV_3105_Rhizobiaceae_A-N-P-R (98.9% similarity value with Ensifer adherens)	95.7333	91.4667	88.5333	88	77.6	89.8667	98.9333	91.4667	86.1333	88.5333	95.2	97.6	78.6667	94.6667	94.4	96.8	94.9333	77.3333	89.0667	88	88.5333	88	88.2667	88.8	88	88	88.2667	77.0667	76.8	76.8	76.5333	77.8667	90.6667	90.1333	90.4	98.9333	94.1333	94.4	94.6667	87.7333	86.1333	86.1333	86.6667	88	85.0667	85.0667	85.8667
	93	ASV_2555_Rhizobiaceae_A-N-P-R (Rhizobium sp.)	94.6667	91.7333	89.3333	88.2667	77.3333	90.1333	95.7333	91.7333	84	86.4	95.2	94.6667	78.6667	98.1333	92	99.2	93.8667	77.0667	88.8	88	88.5333	88	88.2667	88.8	88	88.2667	88	77.3333	78.1333	77.0667	76.2667	77.6	91.4667	90.9333	91.2	95.7333	91.7333	92.5333	93.6	85.3333	84	85.6	84.8	86.1333	82.9333	83.2	82.9333
	94	ASV_3364_Rhizobiaceae_Shinella	96.8	92.2667	88.8	88.2667	76.8	89.3333	95.7333	92.2667	86.4	86.6667	97.3333	93.8667	77.3333	96.5333	90.4	95.4667	98.1333	76	88.8	87.7333	88.2667	87.7333	88	88.5333	87.7333	88.2667	88	75.4667	76.2667	75.2	75.2	77.0667	89.6	89.6	89.8667	95.7333	92.8	94.4	92	86.9333	86.4	86.1333	86.6667	85.8667	84.5333	84.8	85.3333
	95	ASV_3078_Rhizobiaceae_Shinella	97.6	91.7333	89.0667	88	76.2667	89.8667	95.2	91.7333	86.6667	87.4667	98.1333	93.6	76.8	96	90.1333	94.6667	98.6667	75.4667	88.5333	87.4667	88	87.4667	87.7333	88.2667	87.4667	88	87.7333	74.9333	75.7333	74.6667	74.6667	76.5333	89.3333	89.3333	89.3333	95.2	92.2667	93.6	91.4667	86.6667	86.6667	86.4	86.9333	85.8667	84.5333	84.8	85.3333
		1All families of rhizobia that were not accurately identified in silico using SILVA 138.1 database are enclosed in quotation marks.
		Bradyrhizobiaceae (renamed Nitrobacteraceae), Methylobacteriaceae or Phyllobacteriaceae were miss-identified as "Xanthobacteraceae", "Beijerinckiaceae" and "Rhizobiaceae", respectively.
		>Validly published names of these families according to the LPSN are reported in Table S3 under "Family final affiliation"
		>Correct identification of each ASV at genus level using a multi-step approach (i.e. a combination of similarity values, phylogenetic inferences and BlastN results) is reported in Table S3 under "final affiliation - Genus level"
		2BCP: Burkholderia-Caballeronia-Parabukholderia.
		3A-N-P-R:Allorhizobium-Neorhizobium-Pararhizobium-Rhizobium
[truncated: 48 more columns]

## Sheet: Table S3
				Table S3. Major characteristics of the 77 ASVs of rhizobia detected in savannah soils of Northern Côte d’Ivoire
	ASV ID	Class	Order	Family (final affiliation)	Genus	Final affiliation (Genus level)	Soil # CI11	# CI13	# CI14	# CI17	# CI18	# CI20	# CI44	ASV Frequence	Relative Abundance	Prevalence in all soil samples	Edited sequence (374 bp)
1	ASV_3	Alphaproteobacteria	Rhizobiales	Nitrobacteraceae	Bradyrhizobium	Bradyrhizobium	282	324	195	451	491	655	423	2821	0.177578	1	TACGAAGGGGGCTAGCGTTGCTCGGAATCACTGGGCGTAAAGGGTGCGTAGGCGGGTCT TTAAGTCAGGGGTGAAATCCTGGAGCTCAACTCCAGAACTGCCTTTGATACTGAAGATCT TGAGTTCGGGAGAGGTGAGTGGAACTGCGAGTGTAGAGGTGAAATTCGTAGATATTCGCA AGAACACCAGTGGCGAAGGCGGCTCACTGGCCCGATACTGACGCTGAGGCACGAAAGCGT GGGGAGCAAACAGGATTAGATACCCTGGTAGTCCACGCCGTAAACGATGAATGCCAGCCG TTAGTGGGTTTACTCACTAGTGGCGCAGCTAACGCTTTAAGCATTCCGCCTGGGGAGTAC GGTCGCAAGATTAAA
2	ASV_4	Alphaproteobacteria	Rhizobiales	Nitrobacteraceae	Bradyrhizobium	Bradyrhizobium	252	252	212	624	382	673	416	2811	0.176948	1	TACGAAGGGGGCTAGCGTTGCTCGGAATCACTGGGCGTAAAGGGTGCGTAGGCGGGTTT TTAAGTCAGGGGTGAAATCCTGGAGCTCAACTCCAGAACTGCCTTTGATACTGAAGATCT TGAGTCCGGGAGAGGTGAGTGGAACTGCGAGTGTAGAGGTGAAATTCGTAGATATTCGCA AGAACACCAGTGGCGAAGGCGGCTCACTGGCCCGGTACTGACGCTGAGGCACGAAAGCGT GGGGAGCAAACAGGATTAGATACCCTGGTAGTCCACGCCGTAAACGATGAATGCCAGCCG TTAGTGGGTTTACTCACTAGTGGCGCAGCTAACGCTTTAAGCATTCCGCCTGGGGAGTAC GGTCGCAAGATTAAA
3	ASV_18	Alphaproteobacteria	Rhizobiales	Methylobacteriaceae	Microvirga	Microvirga	243	238	210	0	160	199	137	1187	0.0747199	0.8571	TACGAAGGGGGCTAGCGTTGTTCGGAATCACTGGGCGTAAAGGGCGCGTAGGCGGCTTT GTAAGTCGGGGGTGAAAGCCTGTGGCTCAACCACAGAATTGCCTTCGATACTGCATGGCT TGAGACCGGAAGAGGTTAGTGGAACTGCGAGTGTAGAGGTGAAATTCGTAGATATTCGCA AGAACACCAGTGGCGAAGGCGGCTGACTGGTCCGGTTCTGACGCTGAGGCGCGAAAGCGT GGGGAGCAAACAGGATTAGATACCCTGGTAGTCCACGCCGTAAACGATGAATGCCAGCCG TTGGCGAGCTTGCTCGTCAGTGGCGCAGCTAACGCTTTAAGCATTCCGCCTGGGGAGTAC GGTCGCAAGATTAAA
4	ASV_28	Alphaproteobacteria	Rhizobiales	Nitrobacteraceae	Bradyrhizobium	Bradyrhizobium	78	187	45	186	133	203	144	976	0.0614377	1	TACGAAGGGGGCTAGCGTTGCTCGGAATCACTGGGCGTAAAGGGTGCGTAGGCGGGTCT TTAAGTCAGGGGTGAAATCCTGGAGCTCAACTCCAGAACTGCCTTTGATACTGAAGATCT TGAGTTCGGGAGAGGTGAGTGGAACTGCGAGTGTAGAGGTGAAATTCGTAGATATTCGCA AGAACACCAGTGGCGAAGGCGGCTCACTGGCCCGATACTGACGCTGAGGCACGAAAGCGT GGGGAGCAAACAGGATTAGATACCCTGGTAGTCCACGCCGTAAACGATGAATGCCAGCCG TTGGTGGGTTTACTCACCAGTGGCGCAGCTAACGCTTTAAGCATTCCGCCTGGGGAGTAC GGTCGCAAGATTAAA
5	ASV_62	Alphaproteobacteria	Rhizobiales	Nitrobacteraceae	Bradyrhizobium	Bradyrhizobium	80	66	41	118	81	187	133	706	0.0444416	1	TACGAAGGGGGCTAGCGTTGCTCGGAATCACTGGGCGTAAAGGGTGCGTAGGCGGGTCTTTAAGTCAGGGGTGAAATCCTGGAGCTCAACTCCAGAACTGCCTTTGATACTGAGGATCTTGAGTTCGGGAGAGGTGAGTGGAACTGCGAGTGTAGAGGTGAAATTCGTAGATATTCGCAAGAACACCAGTGGCGAAGGCGGCTCACTGGCCCGATACTGACGCTGAGGCACGAAAGCGTGGGGAGCAAACAGGATTAGATACCCTGGTAGTCCACGCCGTAAACGATGAATGCCAGCCGTTAGTGGGTTTACTCACTAGTGGCGCAGCTAACGCTTTAAGCATTCCGCCTGGGGAGTACGGTCGCAAGATTAAA
6	ASV_101	Betaproteobacteria	Burkholderiales	Burkholderiaceae	Burkholderia-Caballeronia-Paraburkholderia	Paraburkholderia	40	29	0	257	74	69	78	547	0.0344328	0.8571	TACGTAGGGTGCGAGCGTTAATCGGAATTACTGGGCGTAAAGCGTGCGCAGGCGGTTCG CTAAGACCGATGTGAAATCCCCGGGCTTAACCTGGGAACTGCATTGGTGACTGGCGGGCT AGAGTATGGCAGAGGGGGGTAGAATTCCACGTGTAGCAGTGAAATGCGTAGAGATGTGGA GGAATACCGATGGCGAAGGCAGCCCCCTGGGCCAATACTGACGCTCATGCACGAAAGCGT GGGGAGCAAACAGGATTAGATACCCTGGTAGTCCACGCCCTAAACGATGTCAACTAGTTG TCGGGTCTTCATTGACTTGGTAACGTAGCTAACGCGTGAAGTTGACCGCCTGGGGAGTAC GGTCGCAAGATTAAA
7	ASV_167	Alphaproteobacteria	Rhizobiales	Methylobacteriaceae	Microvirga	Microvirga	57	153	68	0	0	52	67	397	0.0249906	0.7143	TACGAAGGGGGCTAGCGTTGTTCGGAATCACTGGGCGTAAAGGGCGCGTAGGCGGCTTT GTAAGTCGGGGGTGAAAGCCTGTGGCTCAACCACAGAATTGCCTTCGATACTGCATGGCT TGAGACCGGAAGAGGTTAGTGGAACTGCGAGTGTAGAGGTGAAATTCGTAGATATTCGCA AGAACACCAGTGGCGAAGGCGGCTGACTGGTCCGGATCTGACGCTGAGGCGCGAAAGCGT GGGGAGCAAACAGGATTAGATACCCTGGTAGTCCACGCCGTAAACGATGAATGCCAGCCG TTGGCGAGCTTGCTCGTCAGTGGCGCAGCTAACGCTTTAAGCATTCCGCCTGGGGAGTAC GGTCGCAAGATTAAA
8	ASV_185	Alphaproteobacteria	Rhizobiales	Phyllobacteriaceae	Mesorhizobium	Mesorhizobium	36	43	0	71	49	107	71	377	0.0237316	0.8571	TACGAAGGGGGCTAGCGTTGTTCGGAATTACTGGGCGTAAAGCGCACGTAGGCGGATAC TTAAGTCAGGGGTGAAATCCCGGGGCTCAACCCCGGAACTGCCTTTGATACTGGGTATCT GGAGTCCGGAAGAGGTGAGTGGAATTCCGAGTGTAGAGGTGAAATTCGTAGATATTCGGA GGAACACCAGTGGCGAAGGCGGCTCACTGGTCCGGTACTGACGCTGAGGTGCGAAAGCGT GGGGAGCAAACAGGATTAGATACCCTGGTAGTCCACGCCGTAAACGATGGAAGCTAGCCG TTGGCAAGTTTACTTGTCGGTGGCGCAGCTAACGCATTAAGCTTCCCGCCTGGGGAGTAC GGTCGCAAGATTAAA
9	ASV_191	Alphaproteobacteria	Rhizobiales	Devosiaceae	Devosia	Devosia	124	48	53	0	0	67	72	364	0.0229133	0.7143	TACGAAGGGGGCTAGCGTTGTTCGGATTTACTGGGCGTAAAGCGCACGTAGGCGGATCG TTAAGTCGGGGGTGAAATCCTGGAGCTCAACTCCAGAACTGCCTTCGATACTGGCGATCT TGAGTCCGGAAGAGGTGAGTGGAACTCCTAGTGTAGAGGTGGAATTCGTAGATATTAGGA AGAACACCAGTGGCGAAGGCGGCTCACTGGTCCGGTACTGACGCTGAGGTGCGAAAGCGT GGGGAGCAAACAGGATTAGATACCCTGGTAGTCCACGCCGTAAACTATGAGAGCTAGCCG TTGGAGGGTTTACCCTTCAGTGGCGCAGCTAACGCATTAAGCTCTCCGCCTGGGGAGTAC GGTCGCAAGATTAAA
10	ASV_225	Alphaproteobacteria	Rhizobiales	Methylobacteriaceae	Microvirga	Microvirga	65	59	69	0	29	25	73	320	0.0201435	0.8571	TACGAAGGGGGCTAGCGTTGTTCGGAATCACTGGGCGTAAAGGGCGCGTAGGCGGCTAT GTCAGTCGGGGGTGAAAGCCTGTGGCTCAACCACAGAATTGCCTTCGATACTGCATGGCT TGAGACCGGAAGAGGTTAGTGGAACTGCGAGTGTAGAGGTGAAATTCGTAGATATTCGCA AGAACACCAGTGGCGAAGGCGGCTGACTGGTCCGGATCTGACGCTGAGGCGCGAAAGCGT GGGGAGCAAACAGGATTAGATACCCTGGTAGTCCACGCCGTAAACGATGAATGCCAGCCG TTGGGCAGCTTGCTGCTCAGTGGCGCAGCTAACGCTTTAAGCATTCCGCCTGGGGAGTAC GGTCGCAAGATTAAA
11	ASV_251	Alphaproteobacteria	Rhizobiales	Nitrobacteraceae	Bradyrhizobium	Bradyrhizobium	0	0	0	74	53	139	35	301	0.0189475	0.5714	TACGAAGGGGGCTAGCGTTGCTCGGAATCACTGGGCGTAAAGGGTGCGTAGGCGGGTCT TTAAGTCAGGGGTGAAATCCTGGAGCTCAACTCCAGAACTGCCTTTGATACTGAAGATCT TGAGTTCGGGAGAGGTGAGTGGAACTGCGAGTGTAGAGGTGAAATTCGTAGATATTCGCA AGAACACCAGTGGCGAAGGCGGCTCACTGGCCCGATACTGACGCTGATGCACGAAAGCGT GGGGAGCAAACAGGATTAGATACCCTGGTAGTCCACGCCGTAAACGATGAATGCCAGCCG TTAGTGGGTTTACTCACTAGTGGCGCAGCTAACGCTTTAAGCATTCCGCCTGGGGAGTAC GGTCGCAAGATTAAA
12	ASV_252	Alphaproteobacteria	Rhizobiales	Phyllobacteriaceae	Mesorhizobium	Mesorhizobium	73	45	55	0	66	26	35	300	0.0188846	0.8571	TACGAAGGGGGCTAGCGTTGTTCGGAATTACTGGGCGTAAAGCGCACGTAGGCGGACTA TTAAGTCAGGGGTGAAATCCCGGGGCTCAACCCCGGAACTGCCTTTGATACTGGTAGTCT CGAGTCCGGAAGAGGTGAGTGGAATTCCGAGTGTAGAGGTGAAATTCGTAGATATTCGGA GGAACACCAGTGGCGAAGGCGGCTCACTGGTCCGGTACTGACGCTGAGGTGCGAAAGCGT GGGGAGCAAACAGGATTAGATACCCTGGTAGTCCACGCCGTAAACGATGGAAGCTAGCCG TTGGCAAGTTTACTTGTCGGTGGCGCAGCTAACGCATTAAGCTTCCCGCCTGGGGAGTAC GGTCGCAAGATTAAA
13	ASV_263	Alphaproteobacteria	Rhizobiales	Methylobacteriaceae	Microvirga	Microvirga	52	71	61	67	0	0	41	292	0.018381	0.7143	TACGAAGGGGGCTAGCGTTGTTCGGAATCACTGGGCGTAAAGGGCGCGTAGGCGGCTTT GTAAGTCGGGGGTGAAAGCCTGTGGCTCAACCACAGAATTGCCTTCGATACTGCATGGCT TGAGACCGGAAGAGGTAAGTGGAACTGCGAGTGTAGAGGTGAAATTCGTAGATATTCGCA AGAACACCAGTGGCGAAGGCGGCTTACTGGTCCGGTTCTGACGCTGAGGCGCGAAAGCGT GGGGAGCAAACAGGATTAGATACCCTGGTAGTCCACGCCGTAAACGATGAATGCCAGCCG TTGGCGAGCTTGCTCGTCAGTGGCGCAGCTAACGCTTTAAGCATTCCGCCTGGGGAGTAC GGTCGCAAGATTAAA
14	ASV_305	Betaproteobacteria	Burkholderiales	Burkholderiaceae	Cupriavidus	Cupriavidus	53	110	0	40	35	0	25	263	0.0165555	0.7143	TACGTAGGGTGCGAGCGTTAATCGGAATTACTGGGCGTAAAGCGTGCGCAGGCGGTTTT GTAAGACAGGCGTGAAATCCCCGAGCTCAACTTGGGAATTGCGCTTGTGACTGCAAGGCT AGAGTATGTCAGAGGGGGGTAGAATTCCACGTGTAGCAGTGAAATGCGTAGAGATGTGGA GGAATACCGATGGCGAAGGCAGCCCCCTGGGACGTCACTGACGCTCATGCACGAAAGCGT GGGGAGCAAACAGGATTAGATACCCTGGTAGTCCACGCCCTAAACGATGTCAACTAGTTG TTGGGGATTCATTTCTTCAGTAACGTAGCTAACGCGTGAAGTTGACCGCCTGGGGAGTAC GGTCGCAAGATTAAA
15	ASV_334	Betaproteobacteria	Burkholderiales	Burkholderiaceae	Cupriavidus	Cupriavidus	0	0	46	89	31	20	64	250	0.0157371	0.7143	TACGTAGGGTGCGAGCGTTAATCGGAATTACTGGGCGTAAAGCGTGCGCAGGCGGTTTG ACAAGACAGGCGTGAAATCCCCGGGCTTAACCTGGGAATGGCGCTTGTGACTGTCAGGCT AGAGTATGTCAGAGGGGGGTAGAATTCCACGTGTAGCAGTGAAATGCGTAGAGATGTGGA GGAATACCGATGGCGAAGGCAGCCCCCTGGGACGTCACTGACGCTCATGCACGAAAGCGT GGGGAGCAAACAGGATTAGATACCCTGGTAGTCCACGCCCTAAACGATGTCAACTAGTTG TTGGGGATTCATTTCTTCAGTAACGTAGCTAACGCGTGAAGTTGACCGCCTGGGGAGTAC GGTCGCAAGATTAAA
16	ASV_401	Alphaproteobacteria	Rhizobiales	Rhizobiaceae	Allorhizobium-Neorhizobium-Pararhizobium-Rhizobium	Rhizobium	0	26	35	62	37	34	23	217	0.0136598	0.8571	TACGAAGGGGGCTAGCGTTGTTCGGAATTACTGGGCGTAAAGCGCACGTAGGCGGATCG ATCAGTCAGGGGTGAAATCCCAGGGCTCAACCCTGGAACTGCCTTTGATACTGTCGATCT GGAGTATGGAAGAGGTGAGTGGAATTCCGAGTGTAGAGGTGAAATTCGTAGATATTCGGA GGAACACCAGTGGCGAAGGCGGCTCACTGGTCCATTACTGACGCTGAGGTGCGAAAGCGT GGGGAGCAAACAGGATTAGATACCCTGGTAGTCCACGCCGTAAACGATGAATGTTAGCCG TCGGGCAGTATACTGTTCGGTGGCGCAGCTAACGCATTAAACATTCCGCCTGGGGAGTAC GGTCGCAAGATTAAA
17	ASV_411	Betaproteobacteria	Burkholderiales	Burkholderiaceae	Burkholderia-Caballeronia-Paraburkholderia	Paraburkholderia	0	0	51	65	38	28	29	211	0.0132821	0.7143	TACGTAGGGTGCGAGCGTTAATCGGAATTACTGGGCGTAAAGCGTGCGCAGGCGGTGAT GTAAGACCGATGTGAAATCCCCGGGCTTAACCTGGGAACTGCATTGGTGACTGCATCGCT CGAGTATGGCAGAGGGGGGTAGAATTCCACGTGTAGCAGTGAAATGCGTAGAGATGTGGA GGAATACCGATGGCGAAGGCAGCCCCCTGGGTCAATACTGACGCTCATGCACGAAAGCGT GGGGAGCAAACAGGATTAGATACCCTGGTAGTCCACGCCCTAAACGATGTCAACTGGTTG TCGGGCCTTCATTGGCTTGGTAACGTAGCTAACGCGTGAAGTTGACCGCCTGGGGAGTAC GGTCGCAAGATTAAA
18	ASV_449	Betaproteobacteria	Burkholderiales	Burkholderiaceae	Burkholderia-Caballeronia-Paraburkholderia	Trinickia	0	0	0	122	31	40	0	193	0.0121491	0.4286	TACGTAGGGTGCAAGCGTTAATCGGAATTACTGGGCGTAAAGCGTGCGCAGGCGGTTTG CTAAGACCGATGTGAAATCCCCGGGCTCAACCTGGGAACTGCATTGGTGACTGGCAGGCT AGAGTATGGCAGAGGGGGGTAGAATTCCACGTGTAGCAGTGAAATGCGTAGAGATGTGGA GGAATACCGATGGCGAAGGCAGCCCCCTGGGCCAATACTGACGCTCATGCACGAAAGCGT GGGGAGCAAACAGGATTAGATACCCTGGTAGTCCACGCCCTAAACGATGTCAACTAGTTG TTGGGGATTCATTTCCTTAGTAACGTAGCTAACGCGTGAAGTTGACCGCCTGGGGAGTAC GGTCGCAAGATTAAA
19	ASV_525	Alphaproteobacteria	Rhizobiales	Methylobacteriaceae	Microvirga	Microvirga	46	0	79	0	43	0	0	168	0.0105753	0.4286	TACGAAGGGGGCTAGCGTTGTTCGGAATCACTGGGCGTAAAGGGCGCGTAGGCGGCTTG ATAAGTCGGGGGTGAAAGCCTGTGGCTCAACCACAGAATTGCCTTCGATACTGTCTGGCT TGAGACCGGAAGAGGTTAGTGGAACTGCGAGTGTAGAGGTGAAATTCGTAGATATTCGCA AGAACACCAGTGGCGAAGGCGGCTGACTGGTCCGGATCTGACGCTGAGGCGCGAAAGCGT GGGGAGCAAACAGGATTAGATACCCTGGTAGTCCACGCCGTAAACGATGAATGCCAGCCG TTGGCGAGCTTGCTCGTCAGTGGCGCAGCTAACGCTTTAAGCATTCCGCCTGGGGAGTAC GGTCGCAAGATTAAA
20	ASV_562	Betaproteobacteria	Burkholderiales	Burkholderiaceae	Cupriavidus	Cupriavidus	0	0	0	70	31	27	30	158	0.00994586	0.5714	TACGTAGGGTGCGAGCGTTAATCGGAATTACTGGGCGTAAAGCGTGCGCAGGCGGTTTG ATAAGACAGGCGTGAAATCCCCGAGCTTAACTTGGGAATGGCGCTTGTGACTGTCAGGCT AGAGTATGTCAGAGGGGGGTAGAATTCCACGTGTAGCAGTGAAATGCGTAGAGATGTGGA GGAATACCGATGGCGAAGGCAGCCCCCTGGGACGTCACTGACGCTCATGCACGAAAGCGT GGGGAGCAAACAGGATTAGATACCCTGGTAGTCCACGCCCTAAACGATGTCAACTAGTTG TTGGGGATTCATTTCTTCAGTAACGTAGCTAACGCGTGAAGTTGACCGCCTGGGGAGTAC GGTCGCAAGATTAAA
21	ASV_577	Alphaproteobacteria	Rhizobiales	Methylobacteriaceae	Microvirga	Microvirga	65	39	50	0	0	0	0	154	0.00969407	0.4286	TACGAAGGGGGCTAGCGTTGTTCGGAATCACTGGGCGTAAAGGGCGCGTAGGCGGCCGT TCAAGTCGGGGGTGAAAGCCTGTGGCTCAACCACAGAATGGCCTTCGATACTGGACGGCT CGAGACCGGAAGAGGTCAGTGGAACTGCGAGTGTAGAGGTGAAATTCGTAGATATTCGCA AGAACACCAGTGGCGAAGGCGGCTGACTGGTCCGGTTCTGACGCTGAGGCGCGAAAGCGT GGGGAGCAAACAGGATTAGATACCCTGGTAGTCCACGCCGTAAACGATGGATGCTAGCCG TTGGCGCGCTTGCGCGTCAGTGGCGCCGCTAACGCTTTAAGCATCCCGCCTGGGGAGTAC GGTCGCAAGATTAAA
22	ASV_584	Betaproteobacteria	Burkholderiales	Burkholderiaceae	Burkholderia-Caballeronia-Paraburkholderia	Paraburkholderia	0	0	0	105	48	0	0	153	0.00963112	0.2857	TACGTAGGGTGCGAGCGTTAATCGGAATTACTGGGCGTAAAGCGTGCGCAGGCGGTGAT GTAAGACCGATGTGAAATCCCCGGGCTTAACCTGGGAACTGCATTGGTGACTGCATCGCT GGAGTATGGCAGAGGGGGGTAGAATTCCACGTGTAGCAGTGAAATGCGTAGAGATGTGGA GGAATACCGATGGCGAAGGCAGCCCCCTGGGCCAATACTGACGCTCATGCACGAAAGCGT GGGGAGCAAACAGGATTAGATACCCTGGTAGTCCACGCCCTAAACGATGTCAACTGGTTG TCGGGCCTTCATTGGCTTGGTAACGTAGCTAACGCGTGAAGTTGACCGCCTGGGGAGTAC GGTCGCAAGATTAAA
23	ASV_671	Betaproteobacteria	Burkholderiales	Burkholderiaceae	Burkholderia-Caballeronia-Paraburkholderia	Paraburkholderia	0	0	0	66	0	69	0	135	0.00849805	0.2857	TACGTAGGGTGCGAGCGTTAATCGGAATTACTGGGCGTAAAGCGTGCGCAGGCGGTGCT GTAAGACCGATGTGAAATCCCCGGGCTTAACCTGGGAACTGCATTGGTGACTGCAGCGCT GGAGTATGGCAGAGGGGGGTGGAATTCCACGTGTAGCAGTGAAATGCGTAGAGATGTGGA GGAACACCGATGGCGAAGGCAGCCCCCTGGGCCAATACTGACGCTCATGCACGAAAGCGT GGGGAGCAAACAGGATTAGATACCCTGGTAGTCCACGCCCTAAACGATGTCAACTGGTTG TCGGGCCTTCATTGGCTTGGTAACGTAGCTAACGCGTGAAGTTGACCGCCTGGGGAGTAC GGTCGCAAGATTAAA
24	ASV_696	Betaproteobacteria	Burkholderiales	Burkholderiaceae	Burkholderia-Caballeronia-Paraburkholderia	Paraburkholderia	28	31	0	0	0	20	52	131	0.00824625	0.5714	TACGTAGGGTGCGAGCGTTAATCGGAATTACTGGGCGTAAAGCGTGCGCAGGCGGTGAT GTAAGACCGATGTGAAATCCCCGGGCTTAACCTGGGAACTGCATTGGTGACTGCATTGCT GGAGTATGGCAGAGGGGGGTGGAATTCCACGTGTAGCAGTGAAATGCGTAGAGATGTGGA GGAACACCGATGGCGAAGGCAGCCCCCTGGGCCAATACTGACGCTCATGCACGAAAGCGT GGGGAGCAAACAGGATTAGATACCCTGGTAGTCCACGCCCTAAACGATGTCAACTGGTTG TCGGGCCTTCATTGGCTTGGTAACGTAGCTAACGCGTGAAGTTGACCGCCTGGGGAGTAC GGTCGCAAGATTAAA
25	ASV_766	Betaproteobacteria	Burkholderiales	Burkholderiaceae	Burkholderia-Caballeronia-Paraburkholderia	Trinickia	0	0	0	119	0	0	0	119	0.00749087	0.1429	TACGTAGGGTGCGAGCGTTAATCGGAATTACTGGGCGTAAAGCGTGCGCAGGCGGTCTG TTAAGACCGATGTGAAATCCCCGGGCTTAACCTGGGAACTGCATTGGTGACTGGCAGGCT AGAGTGTGGCAGAGGGAGGTAGAATTCCACGTGTAGCAGTGAAATGCGTAGAGATGTGGA GGAATACCGATGGCGAAGGCAGCCTCCTGGGCCAACACTGACGCTCATGCACGAAAGCGT GGGGAGCAAACAGGATTAGATACCCTGGTAGTCCACGCCCTAAACGATGTCAACTAGTTG TTGGGGATTCATTTCCTTAGTAACGTAGCTAACGCGTGAAGTTGACCGCCTGGGGAGTAC GGTCGCAAGATTAAA
26	ASV_798	Alphaproteobacteria	Rhizobiales	Methylobacteriaceae	Microvirga	Microvirga	42	36	0	0	0	36	0	114	0.00717613	0.4286	TACGAAGGGGGCTAGCGTTGTTCGGAATCACTGGGCGTAAAGGGCGCGTAGGCGGCTTT GTAAGTCGGGGGTGAAAGCCTGTGGCTCAACCACAGAATTGCCTTCGATACTGCATGGCT TGAGACCGGAAGAGGTAAGTGGAACTGCGAGTGTAGAGGTGAAATTCGTAGATATTCGCA AGAACACCAGTGGCGAAGGCGGCTTACTGGTCCGGATCTGACGCTGAGGCGCGAAAGCGT GGGGAGCAAACAGGATTAGATACCCTGGTAGTCCACGCCGTAAACGATGAATGCCAGCCG TTGGGCAGCTTGCTGCTCAGTGGCGCAGCTAACGCTTTAAGCATTCCGCCTGGGGAGTAC GGTCGCAAGATTAAA
27	ASV_830	Alphaproteobacteria	Rhizobiales	Methylobacteriaceae	Methylobacterium	Methylobacterium	24	25	21	38	0	0	0	108	0.00679844	0.5714	TACGAAGGGGGCTAGCGTTGCTCGGAATCACTGGGCGTAAAGGGCGCGTAGGCGGCTCG CCAAGTCGGGGGTGAAAGCCCGTGGCTCAACCACGGAATGGCCTTCGATACTGGCGGGCT TGAGACCGGAAGAGGACAGCGGAACTGCGAGTGTAGAGGTGAAATTCGTAGATATTCGCA AGAACACCAGTGGCGAAGGCGGCTGTCTGGTCCGGTTCTGACGCTGAGGCGCGAAAGCGT GGGGAGCAAACAGGATTAGATACCCTGGTAGTCCACGCTGTAAACGATGAATGCTAGCCG TTGGGGTGCATGCACCTCAGTGGCGCCGCTAACGCTTTAAGCATTCCGCCTGGGGAGTAC GGTCGCAAGATTAAA
28	ASV_858	Betaproteobacteria	Burkholderiales	Burkholderiaceae	Cupriavidus	Cupriavidus	0	0	0	39	5	62	0	106	0.00667254	0.4286	TACGTAGGGTGCGAGCGTTAATCGGAATTACTGGGCGTAAAGCGTGCGCAGGCGGTTTG GTAAGACAGGCGTGAAATCCCCGGGCTTAACCTGGGAATGGCGCTTGTGACTGCCAGGCT AGAGTGCGTCAGAGGGGGGTAGAATTCCACGTGTAGCAGTGAAATGCGTAGAGATGTGGA GGAATACCGATGGCGAAGGCAGCCCCCTGGGACGTGACTGACGCTCATGCACGAAAGCGT GGGGAGCAAACAGGATTAGATACCCTGGTAGTCCACGCCCTAAACGATGTCAACTAGTTG TTGGGGATTCATTTCCTCAGTAACGTAGCTAACGCGTGAAGTTGACCGCCTGGGGAGTAC GGTCGCAAGATTAAA
29	ASV_984	Alphaproteobacteria	Rhizobiales	Methylobacteriaceae	Microvirga	Microvirga	0	25	0	28	16	0	24	93	0.00585421	0.5714	TACGAAGGGGGCTAGCGTTGTTCGGAATCACTGGGCGTAAAGGGCGCGTAGGCGGCCTT GTAAGTCGGGGGTGAAAGCCTGTGGCTCAACCACAGAATTGCCTTCGATACTGCAGGGCT TGAGACCGGAAGAGGTGAGTGGAACTGCGAGTGTAGAGGTGAAATTCGTAGATATTCGCA AGAACACCAGTGGCGAAGGCGGCTCACTGGTCCGGGTCTGACGCTGAGGCGCGAAAGCGT GGGGAGCAAACAGGATTAGATACCCTGGTAGTCCACGCCGTAAACGATGAATGCCAGCCG TTGGCGAGCTTGCTCGTCAGTGGCGCAGCTAACGCTTTAAGCATTCCGCCTGGGGAGTAC GGTCGCAAGATTAAA
30	ASV_1175	Alphaproteobacteria	Rhizobiales	Methylobacteriaceae	Methylobacterium	Methylobacterium	22	17	7	0	0	22	10	78	0.00490998	0.7143	TACGAAGGGGGCTAGCGTTGCTCGGAATCACTGGGCGTAAAGGGCGCGTAGGCGGCGTT TTAAGTCGGGGGTGAAAGCCTGTGGCTCAACCACAGAATGGCCTTCGATACTGGGACGCT TGAGTATGGTAGAGGTTGGTGGAACTGCGAGTGTAGAGGTGAAATTCGTAGATATTCGCA AGAACACCGGTGGCGAAGGCGGCCAACTGGACCATTACTGACGCTGAGGCGCGAAAGCGT GGGGAGCAAACAGGATTAGATACCCTGGTAGTCCACGCCGTAAACGATGAATGCCAGCTG TTGGGGTGCTTGCACCGCAGTAGCGCAGCTAACGCTTTGAGCATTCCGCCTGGGGAGTAC GGTCGCAAGATTAAA
31	ASV_1177	Alphaproteobacteria	Rhizobiales	Methylobacteriaceae	Microvirga	Microvirga	27	33	0	0	18	0	0	78	0.00490998	0.4286	TACGAAGGGGGCTAGCGTTGCTCGGAATCACTGGGCGTAAAGGGCGCGTAGGCGGCCGA TCAAGTCAGGGGTGAAAGCCTGTGGCTCAACCACAGAATTGCCTTTGATACTGTTCGGCT CGAGACCGGAAGAGGTTGGTGGAACTGCGAGTGTAGAGGTGAAATTCGTAGATATTCGCA AGAACACCAGTGGCGAAGGCGGCCAACTGGTCCGGTTCTGACGCTGAGGCGCGAAAGCGT GGGGAGCAAACAGGATTAGATACCCTGGTAGTCCACGCCGTAAACGATGAATGCCAGCCG TTGGGCAGCTTGCTGCTCAGTGGCGCAGCTAACGCTTTAAGCATTCCGCCTGGGGAGTAC GGTCGCAAGATTAAA
32	ASV_1208	Alphaproteobacteria	Rhizobiales	Methylobacteriaceae	Microvirga	Microvirga	0	76	0	0	0	0	0	76	0.00478409	0.1429	TACGAAGGGGGCTAGCGTTGTTCGGAATCACTGGGCGTAAAGGGCGCGTAGGCGGCCGA TCAAGTCGGGGGTGAAAGCCTGTGGCTCAACCACAGAATGGCCTTCGATACTGGTTGGCT CGAGACCGGAAGAGGTGAGTGGAACTGCGAGTGTAGAGGTGAAATTCGTAGATATTCGCA AGAACACCAGTGGCGAAGGCGGCTCACTGGTCCGGTTCTGACGCTGAGGCGCGAAAGCGT GGGGAGCAAACAGGATTAGATACCCTGGTAGTCCACGCCGTAAACGATGGATGCTAGCCG TTGGCGAGCTTGCTCGTCAGTGGCGCAGCTAACGCTTTAAGCATCCCGCCTGGGGAGTAC GGTCGCAAGATTAAA
33	ASV_1261	Betaproteobacteria	Burkholderiales	Burkholderiaceae	Burkholderia-Caballeronia-Paraburkholderia	Paraburkholderia	0	0	0	0	0	0	73	73	0.00459524	0.1429	TACGTAGGGTGCGAGCGTTAATCGGAATTACTGGGCGTAAAGCGTGCGCAGGCGGTTCG TTAAGACAGATGTGAAATCCCCGGGCTTAACCTGGGAACTGCATTTGTGACTGGCGGACT GGAGTATGGCAGAGGGGGGTAGAATTCCACGTGTAGCAGTGAAATGCGTAGAGATGTGGA GGAATACCGATGGCGAAGGCAGCCCCCTGGGCCAATACTGACGCTCATGCACGAAAGCGT GGGGAGCAAACAGGATTAGATACCCTGGTAGTCCACGCCCTAAACGATGTCAACTGGTTG TCGGGCCTTCATTGGCTTGGTAACGTAGCTAACGCGTGAAGTTGACCGCCTGGGGAGTAC GGTCGCAAGATTAAA
34	ASV_1283	Betaproteobacteria	Burkholderiales	Burkholderiaceae	Burkholderia-Caballeronia-Paraburkholderia	Paraburkholderia	0	0	0	0	72	0	0	72	0.00453229	0.1429	TACGTAGGGTGCGAGCGTTAATCGGAATTACTGGGCGTAAAGCGTGCGCAGGCGGTTCG CTAAGACAGATGTGAAATCCCCGGGCTTAACCTGGGAACTGCATTTGTGACTGGCGGACT GGAGTATGGCAGAGGGGGGTAGAATTCCACGTGTAGCAGTGAAATGCGTAGAGATGTGGA GGAATACCGATGGCGAAGGCAGCCCCCTGGGCCAATACTGACGCTCATGCACGAAAGCGT GGGGAGCAAACAGGATTAGATACCCTGGTAGTCCACGCCCTAAACGATGTCAACTGGTTG TCGGGCCTTCATTGGCTTGGTAACGTAGCTAACGCGTGAAGTTGACCGCCTGGGGAGTAC GGTCGCAAGATTAAA
35	ASV_1356	Alphaproteobacteria	Rhizobiales	Phyllobacteriaceae	Mesorhizobium	Mesorhizobium	0	0	0	0	0	27	41	68	0.0042805	0.2857	TACGAAGGGGGCTAGCGTTGTTCGGAATTACTGGGCGTAAAGCGCACGTAGGCGGATTG TTAAGTCAGGGGTGAAATCCCGGGGCTCAACCCCGGAACTGCCTTTGATACTGGCATTCT CGAGTCCGGAAGAGGTGAGTGGAATTCCGAGTGTAGAGGTGAAATTCGTAGATATTCGGA GGAACACCAGTGGCGAAGGCGGCTCACTGGTCCGGAACTGACGCTGAGGTGCGAAAGCGT GGGGAGCAAACAGGATTAGATACCCTGGTAGTCCACGCCGTAAACGATGGAAGCTAGCCG TCGGGCAGTTTACTGTTCGGTGGCGCAGCTAACGCATTAAGCTTCCCGCCTGGGGAGTAC GGTCGCAAGATTAAA
36	ASV_1367	Alphaproteobacteria	Rhizobiales	Methylobacteriaceae	Microvirga	Microvirga	0	53	0	0	14	0	0	67	0.00421755	0.2857	TACGAAGGGGGCTAGCGTTGTTCGGAATCACTGGGCGTAAAGGGCGCGTAGGCGGGTCT TTAAGTCGGGGGTGAAAGCCTGTGGCTCAACCACAGAATGGCCTTCGATACTGGGGACCT TGAGACCGGAAGAGGTGAGTGGAACTGCGAGTGTAGAGGTGAAATTCGTAGATATTCGCA AGAACACCAGTGGCGAAGGCGGCTCACTGGTCCGGTTCTGACGCTGAGGCGCGAAAGCGT GGGGAGCAAACAGGATTAGATACCCTGGTAGTCCACGCCGTAAACGATGGATGCTAGCCG TTGGCGCGCTTGCGCGTCAGTGGCGCCGCTAACGCTTTAAGCATCCCGCCTGGGGAGTAC GGTCGCAAGATTAAA
37	ASV_1392	Alphaproteobacteria	Rhizobiales	Rhizobiaceae	Allorhizobium-Neorhizobium-Pararhizobium-Rhizobium	Ensifer	0	66	0	0	0	0	0	66	0.0041546	0.1429	TACGAAGGGGGCTAGCGTTGTTCGGAATTACTGGGCGTAAAGCGCACGTAGGCGGACAT TTAAGTCAGGGGTGAAATCCCGGGGCTCAACCTCGGAACTGCCTTTGATACTGGGTGTCT TGAGTGTGGAAGAGGTGAGTGGAATTCCGAGTGTAGAGGTGAAATTCGTAGATATTCGGA GGAACACCAGTGGCGAAGGCGGCTCACTGGTCCACTACTGACGCTGAGGTGCGAAAGCGT GGGGAGCAAACAGGATTAGATACCCTGGTAGTCCACGCCGTAAACGATGAATGTTAGCCG TCGGGCAGTATACTGTTCGGTGGCGCAGCTAACGCATTAAACATTCCGCCTGGGGAGTAC GGTCGCAAGATTAAA
38	ASV_1474	Alphaproteobacteria	Rhizobiales	Methylobacteriaceae	Microvirga	Microvirga	0	0	0	0	28	35	0	63	0.00396576	0.2857	TACGAAGGGGGCTAGCGTTGTTCGGAATCACTGGGCGTAAAGGGCGCGTAGGCGGCCGG TCAAGTCGGGGGTGAAAGCCTGTGGCTCAACCACAGAATGGCCTTCGATACTGGACGGCT CGAGACCGGAAGAGGTGAGTGGAACTGCGAGTGTAGAGGTGAAATTCGTAGATATTCGCA AGAACACCAGTGGCGAAGGCGGCTCACTGGTCCGGTTCTGACGCTGAGGCGCGAAAGCGT GGGGAGCAAACAGGATTAGATACCCTGGTAGTCCACGCCGTAAACGATGGATGCTAGCCG TTGGCGCGCTTGCGCGTCAGTGGCGCCGCTAACGCTTTAAGCATCCCGCCTGGGGAGTAC GGTCGCAAGATTAAA
39	ASV_1567	Alphaproteobacteria	Rhizobiales	Nitrobacteraceae	Bradyrhizobium	Bradyrhizobium	0	0	0	0	0	59	0	59	0.00371396	0.1429	TACGAAGGGGGCTAGCGTTGCTCGGAATCACTGGGCGTAAAGGGTGCGTAGGCGGGTCT TTAAGTCAGGGGTGAAATCCTGGAGCTCAACTCCAGAACTGCCTTTGATACTGAAGATCT TGAGTCCGGGAGAGGTGAGTGGAACTGCGAGTGTAGAGGTGAAATTCGTAGATATTCGCA AGAACACCAGTGGCGAAGGCGGCTCACTGGCCCGGTACTGACGCTGAAGCACGAAAGCGT GGGGAGCAAACAGGATTAGATACCCTGGTAGTCCACGCCGTAAACGATGAATGCCAGCCG TTAGTGGGTTTACTCACTAGTGGCGCAGCTAACGCTTTAAGCATTCCGCCTGGGGAGTAC GGTCGCAAGATTAAA
40	ASV_1580	Alphaproteobacteria	Rhizobiales	Methylobacteriaceae	Methylobacterium	Methylobacterium	11	0	0	0	0	27	20	58	0.00365101	0.4286	TACGAAGGGGGCTAGCGTTGCTCGGAATCACTGGGCGTAAAGGGCGCGTAGGCGGCTTA TCAAGTCGGGGGTGAAAGCCCGTGGCTCAACCACGGAATGGCCTTCGATACTGGTAGGCT TGAGACCGGAAGAGGACAGCGGAACTGCGAGTGTAGAGGTGAAATTCGTAGATATTCGCA AGAACACCAGTGGCGAAGGCGGCTGTCTGGTCCGGTTCTGACGCTGAGGCGCGAAAGCGT GGGGAGCAAACAGGATTAGATACCCTGGTAGTCCACGCTGTAAACGATGAATGCTAGCCG TTGGGGTGCATGCACCTCAGTGGCGCCGCTAACGCATTAAGCATTCCGCCTGGGGAGTAC GGTCGCAAGATTAAA
41	ASV_1584	Alphaproteobacteria	Rhizobiales	Methylobacteriaceae	Microvirga	Microvirga	0	58	0	0	0	0	0	58	0.00365101	0.1429	TACGAAGGGGGCTAGCGTTGTTCGGAATCACTGGGCGTAAAGGGCGCGTAGGCGGCTTT GTAAGTCGGGGGTGAAAGCCTGTGGCTCAACCACAGAATTGCCTTCGATACTGCAGGGCT TGAGACCGGAAGAGGTTAGTGGAACTGCGAGTGTAGAGGTGAAATTCGTAGATATTCGCA AGAACACCAGTGGCGAAGGCGGCTGACTGGTCCGGTTCTGACGCTGAGGCGCGAAAGCGT GGGGAGCAAACAGGATTAGATACCCTGGTAGTCCACGCCGTAAACGATGAATGCCAGCCG TTGGGCAGCTTGCTGCTCAGTGGCGCAGCTAACGCTTTAAGCATTCCGCCTGGGGAGTAC GGTCGCAAGATTAAA
42	ASV_1594	Alphaproteobacteria	Rhizobiales	Devosiaceae	Devosia	Devosia	0	0	0	0	58	0	0	58	0.00365101	0.1429	TACGAAGGGGGCTAGCGTTGTTCGGATTTACTGGGCGTAAAGCGCACGTAGGCGGATCG TTAAGTCGGGGGTGAAATCCTGGAGCTCAACTCCAGAACTGCCTTCGATACTGGCGATCT TGAGTCCGGAAGAGGTGAGTGGAACTCCTAGTGTAGAGGTGGAATTCGTAGATATTAGGA AGAACACCAGTGGCGAAGGCGGCTCACTGGTCCGGTACTGACGCTGAGGTGCGAAAGCGT GGGGAGCAAACAGGATTAGATACCCTGGTAGTCCACGCCGTAAACTATGAGAGCTAGCCG TTGGAGAGTTTACTCTTCAGTGGCGCAGCTAACGCATTAAGCTCTCCGCCTGGGGAGTAC GGTCGCAAGATTAAA
43	ASV_1601	Alphaproteobacteria	Rhizobiales	Rhizobiaceae	Allorhizobium-Neorhizobium-Pararhizobium-Rhizobium	Rhizobium	40	0	0	0	0	17	0	57	0.00358806	0.2857	TACGAAGGGGGCTAGCGTTGTTCGGAATTACTGGGCGTAAAGCGCACGTAGGCGGATCG ATCAGTCAGGGGTGAAATCCCAGAGCTCAACTCTGGAACTGCCTTTGATACTGTCGATCT GGAGTATGGAAGAGGTGAGTGGAATTCCGAGTGTAGAGGTGAAATTCGTAGATATTCGGA GGAACACCAGTGGCGAAGGCGGCTCACTGGTCCATTACTGACGCTGAGGTGCGAAAGCGT GGGGAGCAAACAGGATTAGATACCCTGGTAGTCCACGCCGTAAACGATGAATGTTAGCCG TCGGGCAGTATACTGTTCGGTGGCGCAGCTAACGCATTAAACATTCCGCCTGGGGAGTAC GGTCGCAAGATTAAA
44	ASV_1635	Betaproteobacteria	Burkholderiales	Burkholderiaceae	Burkholderia-Caballeronia-Paraburkholderia	Paraburkholderia	0	0	0	56	0	0	0	56	0.00352512	0.1429	TACGTAGGGTGCGAGCGTTAATCGGAATTACTGGGCGTAAAGCGTGCGCAGGCGGTCCG TTAAGACAGATGTGAAATCCCCGGGCTTAACCTGGGAACTGCATTTGTGACTGGCGGACT GGAGTATGGCAGAGGGGGGTAGAATTCCACGTGTAGCAGTGAAATGCGTAGAGATGTGGA GGAATACCGATGGCGAAGGCAGCCCCCTGGGCCAATACTGACGCTCATGCACGAAAGCGT GGGGAGCAAACAGGATTAGATACCCTGGTAGTCCACGCCCTAAACGATGTCAACTGGTTG TCGGGCCTTCATTGGCTTGGTAACGTAGCTAACGCGTGAAGTTGACCGCCTGGGGAGTAC GGTCGCAAGATTAAA
45	ASV_1645	Alphaproteobacteria	Rhizobiales	Methylobacteriaceae	Microvirga	Microvirga	28	0	0	0	27	0	0	55	0.00346217	0.2857	TACGAAGGGGGCTAGCGTTGCTCGGAATCACTGGGCGTAAAGGGCGCGTAGGCGGCTGT TCAAGTCGGGGGTGAAAGCCTGTGGCTCAACCACAGAATGGCCTTCGATACTGGACGGCT CGAGACCGGAAGAGGTCAGTGGAACTGCGAGTGTAGAGGTGAAATTCGTAGATATTCGCA AGAACACCAGTGGCGAAGGCGGCTGACTGGTCCGGTTCTGACGCTGAGGCGCGAAAGCGT GGGGAGCAAACAGGATTAGATACCCTGGTAGTCCACGCCGTAAACGATGGATGCTAGCCG TTGGCGCGCTTGCGCGTCAGTGGCGCCGTTAACACTTTAAGCATCCCGCCTGGGGAGTAC GGTCGCAAGATTAAA
46	ASV_1833	Betaproteobacteria	Burkholderiales	Burkholderiaceae	Burkholderia-Caballeronia-Paraburkholderia	Trinickia	0	0	0	0	0	49	0	49	0.00308448	0.1429	TACGTAGGGTGCGAGCGTTAATCGGAATTACTGGGCGTAAAGCGTGCGCAGGCGGTTTG CTAAGACCGATGTGAAATCCCCGGGCTCAACCTGGGAACTGCATTGGTGACTGGCAGGCT AGAGTATGGCAGAGGGGGGTAGAATTCCACGTGTAGCAGTGAAATGCGTAGAGATGTGGA GGAATACCGATGGCGAAGGCAGCCCCCTGGGCCAATACTGACGCTCATGCACGAAAGCGT GGGGAGCAAACAGGATTAGATACCCTGGTAGTCCACGCCCTAAACGATGTCAACTAGTTG TTGGGGATTCATTTCCTTAGTAACGTAGCTAACGCGTGAAGTTGACCGCCTGGGGAGTAC GGTCGCAAGATTAAA
47	ASV_1892	Alphaproteobacteria	Rhizobiales	Nitrobacteraceae	Bradyrhizobium	Bradyrhizobium	47	0	0	0	0	0	0	47	0.00295858	0.1429	TACGAAGGGGGCTAGCGTTGCTCGGAATCACTGGGCGTAAAGGGTGCGTAGGCGGATTT TTAAGTCAGGGGTGAAATCCTGGAGCTCAACTCCAGAACTGCCTTTGATACTGAAGATCT TGAGTCCGGGAGAGGTGAGTGGAACTGCGAGTGTAGAGGTGAAATTCGTAGATATTCGCA AGAACACCAGTGGCGAAGGCGGCTCACTGGCCCGGTACTGACGCTGAGGCACGAAAGCGT GGGGAGCAAACAGGATTAGATACCCTGGTAGTCCACGCCGTAAACGATGAATGCCAGCCG TTGGTGGGTTTACTCACCAGTGGCGCAGCTAACGCTTTAAGCATTCCGCCTGGGGAGTAC GGTCGCAAGATTAAA
48	ASV_2029	Alphaproteobacteria	Rhizobiales	Nitrobacteraceae	Bradyrhizobium	Bradyrhizobium	0	0	0	0	0	44	0	44	0.00276973	0.1429	TACGAAGGGGGCTAGCGTTGCTCGGAATCACTGGGCGTAAAGGGTGCGTAGGCGGGTCT TTAAGTCAGGGGTGAAATCCTGGAGCTCAACTCCAGAACTGCCTTTGATACTGAAGATCT TGAGTTCGGAAGAGGTGAGTGGAACTGCGAGTGTAGAGGTGAAATTCGTAGATATTCGCA AGAACACCAGTGGCGAAGGCGGCTCACTGGCCCGATACTGACGCTGAGGCACGAAAGCGT GGGGAGCAAACAGGATTAGATACCCTGGTAGTCCACGCCGTAAACGATGAATGCCAGCCG TTAGTGGGTTTACTCACTAGTGGCGCAGCTAACGCTTTAAGCATTCCGCCTGGGGAGTAC GGTCGCAAGATTAAA
49	ASV_2213	Betaproteobacteria	Burkholderiales	Burkholderiaceae	Cupriavidus	Cupriavidus	0	0	0	40	0	0	0	40	0.00251794	0.1429	TACGTAGGGTGCGAGCGTTAATCGGAATTACTGGGCGTAAAGCGTGCGCAGGCGGTTTG ATAAGACAGGCGTGAAATCCCCGGGCTTAACCTGGGAATGGCGCTTGTGACTGTCAGGCT AGAGTGCGTCAGAGGGGGGTAGAATTCCACGTGTAGCAGTGAAATGCGTAGAGATGTGGA GGAATACCGATGGCGAAGGCAGCCCCCTGGGACGTGACTGACGCTCATGCACGAAAGCGT GGGGAGCAAACAGGATTAGATACCCTGGTAGTCCACGCCCTAAACGATGTCAACTAGTTG TTGGGGATTCATTTCTTCAGTAACGTAGCTAACGCGTGAAGTTGACCGCCTGGGGAGTAC GGTCGCAAGATTAAA
50	ASV_2403	Betaproteobacteria	Burkholderiales	Burkholderiaceae	Burkholderia-Caballeronia-Paraburkholderia	Trinickia	0	0	0	0	0	37	0	37	0.00232909	0.1429	TACGTAGGGTGCGAGCGTTAATCGGAATTACTGGGCGTAAAGCGTGCGCAGGCGGTTCG CTAAGACCGATGTGAAATCCCCGGGCTTAACCTGGGAACTGCATTGGTGACTGGCGGGCT AGAGTGTGGCAGAGGGGGGTAGAATTCCACGTGTAGCAGTGAAATGCGTAGAGATGTGGA GGAATACCGATGGCGAAGGCAGCCCCCTGGGCTAACACTGACGCTCATGCACGAAAGCGT GGGGAGCAAACAGGATTAGATACCCTGGTAGTCCACGCCCTAAACGATGTCAACTAGTTG TTGGGGATTCATTTCCTTAGTAACGTAGCTAACGCGTGAAGTTGACCGCCTGGGGAGTAC GGTCGCAAGATTAAA
51	ASV_2428	Alphaproteobacteria	Rhizobiales	Methylobacteriaceae	Microvirga	Microvirga	0	36	0	0	0	0	0	36	0.00226615	0.1429	TACGAAGGGGGCTAGCGTTGCTCGGAATCACTGGGCGTAAAGGGCGCGTAGGCGGCCGG CCAAGTCGGGGGTGAAAGCCTGTGGCTCAACCACAGAATGGCCCTCGATACTGGACGGCT CGAGACCGGAAGAGGTTGGTGGAATTGCGAGTGTAGAGGTGAAATTCGTAGATATTCGCA AGAACACCGGTGGCGAAGGCGGCCAACTGGTCCGGATCTGACGCTGAGGCGCGAAAGCGT GGGGAGCAAACAGGATTAGATACCCTGGTAGTCCACGCCGTAAACGATGGATGCCAGCCG TTGGCGCGCTTGCGCGTCAGTGGCGCAGCTAACGCTTTAAGCATCCCGCCTGGGGAGTAC GGTCGCAAGATTAAA
52	ASV_2441	Alphaproteobacteria	Rhizobiales	Methylobacteriaceae	Microvirga	Microvirga	0	0	0	36	0	0	0	36	0.00226615	0.1429	TACGAAGGGGGCTAGCGTTGTTCGGAATCACTGGGCGTAAAGGGCGCGTAGGCGGCTTT GTAAGTCGGGGGTGAAAGCCTGTGGCTCAACCACAGAATTGCCTTCGATACTGCATGGCT TGAGACCGGAAGAGGTTAGTGGAACTGCGAGTGTAGAGGTGAAATTCGTAGATATTCGCA AGAACACCAGTGGCGAAGGCGGCTGACTGGTCCGGTTCTGACGCTGAGGCGCGAAAGCGT GGGGAGCAAACAGGATTAGATACCCTGGTAGTCCACGCCGTAAACGATGAATGCCAGCCG TTGGGCAGCTTGCTGCTCAGTGGCGCAGCTAACGCTTTAAGCATTCCGCCTGGGGAGTAC GGTCGCAAGATTAAA
53	ASV_2475	Alphaproteobacteria	Rhizobiales	Methylobacteriaceae	Microvirga	Microvirga	19	0	16	0	0	0	0	35	0.0022032	0.2857	TACGAAGGGGGCTAGCGTTGTTCGGAATCACTGGGCGTAAAGGGCGCGTAGGCGGCCTG GCAAGTCGGGGGTGAAAGCCTGTGGCTCAACCACAGAATGGCCTTCGATACTGCTGGGCT TGAGACCGGAAGAGGTCAGTGGAACTGCGAGTGTAGAGGTGAAATTCGTAGATATTCGCA AGAACACCAGTGGCGAAGGCGGCTGACTGGTCCGGTTCTGACGCTGAGGCGCGAAAGCGT GGGGAGCAAACAGGATTAGATACCCTGGTAGTCCACGCCGTAAACGATGGATGCTAGCCG TTGGCGAGCTTGCTCGTCAGTGGCGCAGCTAACGCTTTAAGCATCCCGCCTGGGGAGTAC GGTCGCAAGATTAAA
54	ASV_2491	Alphaproteobacteria	Rhizobiales	Methylobacteriaceae	Microvirga	Microvirga	0	0	0	35	0	0	0	35	0.0022032	0.1429	TACGAAGGGGGCTAGCGTTGTTCGGAATCACTGGGCGTAAAGGGCGCGTAGGCGGCCGC TCAAGTCGGGGGTGAAAGCCTGTGGCTTAACCACAGAATTGCCTTCGATACTGTTTGGCT TGAGACCGGAAGAGGTGAGTGGAACTGCGAGTGTAGAGGTGAAATTCGTAGATATTCGCA AGAACACCAGTGGCGAAGGCGGCTCACTGGTCCGGTTCTGACGCTGAGGCGCGAAAGCGT GGGGAGCAAACAGGATTAGATACCCTGGTAGTCCACGCCGTAAACGATGAATGCCAGCCG TTGGCGAGCTTGCTCGTCAGTGGCGCAGCTAACGCTTTAAGCATTCCGCCTGGGGAGTAC GGTCGCAAGATTAAA
55	ASV_2521	Alphaproteobacteria	Rhizobiales	Methylobacteriaceae	Microvirga	Microvirga	34	0	0	0	0	0	0	34	0.00214025	0.1429	TACGAAGGGGGCTAGCGTTGTTCGGAATCACTGGGCGTAAAGGGCGCGTAGGCGGCTTT GTAAGTCGGGGGTGAAAGCCTGTGGCTCAACCACAGAATTGCCTTCGATACTGCGAGGCT TGAGACCGGAAGAGGTCAGTGGAACTGCGAGTGTAGAGGTGAAATTCGTAGATATTCGCA AGAACACCAGTGGCGAAGGCGGCTGACTGGTCCGGTTCTGACGCTGAGGCGCGAAAGCGT GGGGAGCAAACAGGATTAGATACCCTGGTAGTCCACGCCGTAAACGATGAATGCCAGCCG TTGGCGAGCTTGCTCGTCAGTGGCGCAGCTAACGCTTTAAGCATTCCGCCTGGGGAGTAC GGTCGCAAGATTAAA
56	ASV_2555	Alphaproteobacteria	Rhizobiales	Rhizobiaceae	Allorhizobium-Neorhizobium-Pararhizobium-Rhizobium	Rhizobium	0	0	0	0	34	0	0	34	0.00214025	0.1429	TACGAAGGGGGCTAGCGTTGTTCGGATTTACTGGGCGTAAAGCGCACGTAGGCGGATCG ATCAGTCAGGGGTGAAATCCCAGAGCTCAACTCTGGAACTGCCTTTGATACTGTCGATCT GGAGTATGGAAGAGGTGAGTGGAATTCCGAGTGTAGAGGTGAAATTCGTAGATATTCGGA GGAACACCAGTGGCGAAGGCGGCTCACTGGTCCATTACTGACGCTGAGGTGCGAAAGCGT GGGGAGCAAACAGGATTAGATACCCTGGTAGTCCACGCCGTAAACGATGAATGTTAGCCG TCGGGCAGTATACTGTTCGGTGGCGCAGCTAACGCATTAAACATTCCGCCTGGGGAGTAC GGTCGCAAGATTAAA
57	ASV_2766	Alphaproteobacteria	Rhizobiales	Rhizobiaceae	Allorhizobium-Neorhizobium-Pararhizobium-Rhizobium	Ensifer	0	0	0	0	31	0	0	31	0.0019514	0.1429	TACGAAGGGGGCTAGCGTTGTTCGGAATTACTGGGCGTAAAGCGCACGTAGGCGGACAT TTAAGTCAGGGGTGAAATCCCAGAGCTCAACTCTGGAACTGCCTTTGATACTGGGTGTCT GGAGTATGGAAGAGGTGAGTGGAATTCCGAGTGTAGAGGTGAAATTCGTAGATATTCGGA GGAACACCAGTGGCGAAGGCGGCTCACTGGTCCATTACTGACGCTGAGGTGCGAAAGCGT GGGGAGCAAACAGGATTAGATACCCTGGTAGTCCACGCCGTAAACGATGAATGTTAGCCG TCGGGCAGTATACTGTTCGGTGGCGCAGCTAACGCATTAAACATTCCGCCTGGGGAGTAC GGTCGCAAGATTAAA
58	ASV_2794	Alphaproteobacteria	Rhizobiales	Methylobacteriaceae	Methylobacterium	Methylobacterium	11	0	11	0	0	8	0	30	0.00188846	0.4286	TACGAAGGGGGCTAGCGTTGCTCGGAATCACTGGGCGTAAAGGGCGCGTAGGCGGCCTT GTAAGTTGGGGGTGAAAGCCCGTGGCTCAACCACGGAATTGCCTTCGATACTGCTTGGCT TGAGACCGGAAGAGGTGAGTGGAACTGCGAGTGTAGAGGTGAAATTCGTAGATATTCGCA AGAACACCAGTGGCGAAGGCGGCTCACTGGTCCGGATCTGACGCTGAGGCGCGAAAGCGT GGGGAGCAAACAGGATTAGATACCCTGGTAGTCCACGCTGTAAACGATGAATGCTAGCTG TTGGGGTGCTTGCACTTCAGTAGCGCAGCTAACGCTTTAAGCATTCCGCCTGGGGAGTAC GGTCGCAAGATTAAA
59	ASV_2796	Alphaproteobacteria	Rhizobiales	Rhizobiaceae	Allorhizobium-Neorhizobium-Pararhizobium-Rhizobium	Neorhizobium	30	0	0	0	0	0	0	30	0.00188846	0.1429	TACGAAGGGGGCTAGCGTTGTTCGGAATTACTGGGCGTAAAGCGCACGTAGGCGGATAT TTAAGTCAGGGGTGAAATCCCAGAGCTCAACTCTGGAACTGCCTTTGATACTGGGTATCT TGAGTATGGAAGAGGTGAGTGGAATTCCGAGTGTAGAGGTGAAATTCGTAGATATTCGGA GGAACACCAGTGGCGAAGGCGGCTCACTGGTCCATTACTGACGCTGAGGTGCGAAAGCGT GGGGAGCAAACAGGATTAGATACCCTGGTAGTCCACGCCGTAAACGATGAATGTTAGCCG TCGGCAAGTTTACTTGTCGGTGGCGCAGCTAACGCATTAAACATTCCGCCTGGGGAGTAC GGTCGCAAGATTAAA
60	ASV_2906	Alphaproteobacteria	Rhizobiales	Methylobacteriaceae	Microvirga	Microvirga	0	0	0	0	29	0	0	29	0.00182551	0.1429	TACGAAGGGGGCTAGCGTTGTTCGGAATCACTGGGCGTAAAGGGCGCGTAGGCGGCTTT GTAAGTCGGGGGTGAAAGCCTGTGGCTCAACCACAGAATTGCCTTCGATACTGTAGAGCT TGAGACCGGAAGAGGTAAGTGGAACTGCGAGTGTAGAGGTGAAATTCGTAGATATTCGCA AGAACACCAGTGGCGAAGGCGGCTTACTGGTCCGGTTCTGACGCTGAGGCGCGAAAGCGT GGGGAGCAAACAGGATTAGATACCCTGGTAGTCCACGCCGTAAACGATGAATGCCAGCCG TTGGGCAGCTTGCTGCTCAGTGGCGCAGCTAACGCTTTAAGCATTCCGCCTGGGGAGTAC GGTCGCAAGATTAAA
61	ASV_3078	Alphaproteobacteria	Rhizobiales	Rhizobiaceae	Shinella	Shinella	0	0	0	0	0	27	0	27	0.00169961	0.1429	TACGAAGGGGGCTAGCGTTGTTCGGAATTACTGGGCGTAAAGCGCACGTAGGCGGATAT TTAAGTCAGGGGTGAAATCCCAGAGCTCAACTCTGGAACTGCCTTTGATACTGGGTATCT TGAGTATGGAAGAGGTAAGTGGAATTCCGAGTGTAGAGGTGAAATTCGTAGATATTCGGA GGAACACCAGTGGCGAAGGCGGCTTACTGGTCCATTACTGACGCTGAGGTGCGAAAGCGT GGGGAGCAAACAGGATTAGATACCCTGGTAGTCCACGCCGTAAACGATGAATGTTAGCCG TCGGCATGCATGCATGTCGGTGGCGCAGCTAACGCATTAAACATTCCGCCTGGGGAGTAC GGTCGCAAGATTAAA
62	ASV_3084	Alphaproteobacteria	Rhizobiales	Nitrobacteraceae	Bradyrhizobium	Bradyrhizobium	0	0	0	0	0	27	0	27	0.00169961	0.1429	TACGAAGGGGGCTAGCGTTGCTCGGAATCACTGGGCGTAAAGGGTGCGTAGGCGGGTCT TTAAGTCAGGGGTGAAATCCTGGAGCTCAACTCCAGAACTGCCTTTGATACTGAAGATCT TGAGTTCGGGAGAGGTGAGTGGAACTGCGAGTGTAGAGGTGAAATTCGTAGATATTCGCA AGAACACCAGTGGCGAAGGCGGCTCACTGGCCCGACACTGACGCTGAGGCACGAAAGCGT GGGGAGCAAACAGGATTAGATACCCTGGTAGTCCACGCCGTAAACGATGAATGCCAGCCG TTAGTGGGTTTACTCACTAGTGGCGCAGCTAACGCTTTAAGCATTCCGCCTGGGGAGTAC GGTCGCAAGATTAAA
63	ASV_3105	Alphaproteobacteria	Rhizobiales	Rhizobiaceae	Allorhizobium-Neorhizobium-Pararhizobium-Rhizobium	Ensifer	26	0	0	0	0	0	0	26	0.00163666	0.1429	TACGAAGGGGGCTAGCGTTGTTCGGATTTACTGGGCGTAAAGCGCACGTAGGCGGACAT TTAAGTCAGGGGTGAAATCCCGGGGCTCAACCCCGGAACTGCCTTTGATACTGGATGTCT GGAGTATGGAAGAGGTGAGTGGAATTCCGAGTGTAGAGGTGAAATTCGTAGATATTCGGA GGAACACCAGTGGCGAAGGCGGCTCACTGGTCCATTACTGACGCTGAGGTGCGAAAGCGT GGGGAGCAAACAGGATTAGATACCCTGGTAGTCCACGCCGTAAACGATGAATGTTAGCCG TCGGGCAGTATACTGTTCGGTGGCGCAGCTAACGCATTAAACATTCCGCCTGGGGAGTAC GGTCGCAAGATTAAA
64	ASV_3240	Betaproteobacteria	Burkholderiales	Burkholderiaceae	Burkholderia-Caballeronia-Paraburkholderia	Paraburkholderia	0	0	0	0	0	0	25	25	0.00157371	0.1429	TACGTAGGGTGCAAGCGTTAATCGGAATTACTGGGCGTAAAGCGTGCGCAGGCGGTTCG CTAAGACCGATGTGAAATCCCCGGGCTTAACCTGGGAACTGCATTGGTGACTGGCGGGCT AGAGTATGGCAGAGGGGGGTAGAATTCCACGTGTAGCAGTGAAATGCGTAGAGATGTGGA GGAATACCGATGGCGAAGGCAGCCCCCTGGGCCAATACTGACGCTCATGCACGAAAGCGT GGGGAGCAAACAGGATTAGATACCCTGGTAGTCCACGCCCTAAACGATGTCAACTAGTTG TCGGGTCTTCATTGACTTGGTAACGAAGCTAACGCGTGAAGTTGACCGCCTGGGGAGTAC GGTCGCAAGATTAAA
65	ASV_3257	Alphaproteobacteria	Rhizobiales	Methylobacteriaceae	Microvirga	Microvirga	24	0	0	0	0	0	0	24	0.00151076	0.1429	TACGAAGGGGGCTAGCGTTGTTCGGAATCACTGGGCGTAAAGGGCGCGTAGGCGGCTTT TCAAGTCGGGGGTGAAAGCCTGTGGCTCAACCACAGAATTGCCTTCGATACTGTTGGGCT TGAGACCGGAAGAGGTGAGTGGAACTGCGAGTGTAGAGGTGAAATTCGTAGATATTCGCA AGAACACCAGTGGCGAAGGCGGCTCACTGGTCCGGTTCTGACGCTGAGGCGCGAAAGCGT GGGGAGCAAACAGGATTAGATACCCTGGTAGTCCACGCTGTAAACGATGAATGCTAGCCG TTGGCCGGCTTGCCGGTCAGTGGCGCAGCTAACGCTTTAAGCATTCCGCCTGGGGAGTAC GGTCGCAAGATTAAA
66	ASV_3275	Alphaproteobacteria	Rhizobiales	Methylobacteriaceae	Microvirga	Microvirga	0	0	24	0	0	0	0	24	0.00151076	0.1429	TACGAAGGGGGCTAGCGTTGCTCGGAATCACTGGGCGTAAAGGGCGCGTAGGCGGCCGG CCAAGTCGGGGGTGAAAGCCTGTGGCTCAACCACAGAATGGCCCTCGATACTGGCTGGCT CGAGACCGGAAGAGGTTGGTGGAATTGCGAGTGTAGAGGTGAAATTCGTAGATATTCGCA AGAACACCGGTGGCGAAGGCGGCCAACTGGTCCGGATCTGACGCTGAGGCGCGAAAGCGT GGGGAGCAAACAGGATTAGATACCCTGGTAGTCCACGCCGTAAACGATGGATGCCAGCCG TTGGCGCGCTTGCGCGTCAGTGGCGCAGCTAACGCTTTAAGCATCCCGCCTGGGGAGTAC GGTCGCAAGATTAAA
67	ASV_3277	Alphaproteobacteria	Rhizobiales	Rhizobiaceae	Allorhizobium-Neorhizobium-Pararhizobium-Rhizobium	Ensifer	0	0	24	0	0	0	0	24	0.00151076	0.1429	TACGAAGGGGGCTAGCGTTGTTCGGAATTACTGGGCGTAAAGCGCACGTAGGCGGACAT TTAAGTCAGGGGTGAAATCCCGGGGCTCAACCCCGGAACTGCCTTTGATACTGGATGTCT TGAGTATGGAAGAGGTTAGTGGAATTGCGAGTGTAGAGGTGAAATTCGTAGATATTCGCA GGAACACCAGTGGCGAAGGCGGCTAACTGGTCCATAACTGACGCTGAGGTGCGAAAGCGT GGGGAGCAAACAGGATTAGATACCCTGGTAGTCCACGCCGTAAACGATGAATGTTAGCCG TCGGGCAGTTTACTGTTCGGTGGCGCAGCTAACGCATTAAACATTCCGCCTGGGGAGTAC GGTCGCAAGATTAAA
68	ASV_3364	Alphaproteobacteria	Rhizobiales	Rhizobiaceae	Shinella	Shinella	0	0	23	0	0	0	0	23	0.00144782	0.1429	TACGAAGGGGGCTAGCGTTGTTCGGAATTACTGGGCGTAAAGCGCACGTAGGCGGATAT TTAAGTCAGGGGTGAAATCCCAGAGCTCAACTCTGGAACTGCCTTTGATACTGGGTATCT GGAGTATGGAAGAGGTGAGTGGAATTCCGAGTGTAGAGGTGAAATTCGTAGATATTCGGA GGAACACCAGTGGCGAAGGCGGCTCACTGGTCCATTACTGACGCTGAGGTGCGAAAGCGT GGGGAGCAAACAGGATTAGATACCCTGGTAGTCCACGCCGTAAACGATGAATGTTAGCCG TCGGCATGCATGCATGTCGGTGGCGCAGCTAACGCATTAAACATTCCGCCTGGGGAGTAC GGTCGCAAGATTAAA
69	ASV_3613	Betaproteobacteria	Burkholderiales	Burkholderiaceae	Burkholderia-Caballeronia-Paraburkholderia	Paraburkholderia	20	0	0	0	0	0	0	20	0.00125897	0.1429	TACGTAGGGTGCGAGCGTTAATCGGAATTACTGGGCGTAAAGCGTGCGCAGGCGGTGAT GTAAGACCGATGTGAAATCCCCGGGCTTAACCTGGGAACTGCATTGGTGACTGCATTGCT CGAGTATGGCAGAGGGGGGTGGAATTCCACGTGTAGCAGTGAAATGCGTAGAGATGTGGA GGAACACCGATGGCGAAGGCAGCCCCCTGGGCCAATACTGACGCTCATGCACGAAAGCGT GGGGAGCAAACAGGATTAGATACCCTGGTAGTCCACGCCCTAAACGATGTCAACTGGTTG TTGGGGATTCATTTCCTTAGTAACGTAGCTAACGCGTGAAGTTGACCGCCTGGGGAGTAC GGTCGCAAGATTAAA
70	ASV_3850	Alphaproteobacteria	Rhizobiales	Methylobacteriaceae	Microvirga	Microvirga	0	0	18	0	0	0	0	18	0.00113307	0.1429	TACGAAGGGGGCTAGCGTTGCTCGGAATCACTGGGCGTAAAGGGCGCGTAGGCGGCCGT TCAAGTCGGGGGTGAAAGCCTGTGGCTCAACCACAGAATGGCCCTCGATACTGGACGGCT CGAGACCGGAAGAGGTTGGTGGAACTGCGAGTGTAGAGGTGAAATTCGTAGATATTCGCA AGAACACCGGTGGCGAAGGCGGCCAACTGGTCCGGTTCTGACGCTGAGGCGCGAAAGCGT GGGGAGCAAACAGGATTAGATACCCTGGTAGTCCACGCCGTAAACGATGGATGCTAGCCG TTGGCGCGCTTGCGCGTCAGTGGCGCAGCTAACGCTTTAAGCATCCCGCCTGGGGAGTAC GGTCGCAAGATTAAA
71	ASV_3905	Alphaproteobacteria	Rhizobiales	Rhizobiaceae	Allorhizobium-Neorhizobium-Pararhizobium-Rhizobium	Ensifer	0	0	0	0	0	0	18	18	0.00113307	0.1429	TACGAAGGGGGCTAGCGTTGTTCGGAATTACTGGGCGTAAAGCGCACGTAGGCGGACAT TTAAGTCAGGGGTGAAATCCCAGAGCTCAACTCTGGAACTGCCTTTGATACTGGGTGTCT TGAGTATGGAAGAGGTGAGTGGAATTCCGAGTGTAGAGGTGAAATTCGTAGATATTCGGA GGAACACCAGTGGCGAAGGCGGCTCACTGGTCCATTACTGACGCTGAGGTGCGAAAGCGT GGGGAGCAAACAGGATTAGATACCCTGGTAGTCCACGCCGTAAACGATGAATGTTAGCCG TCGGGCAGTATACTGTTCGGTGGCGCAGCTAACGCATTAAACATTCCGCCTGGGGAGTAC GGTCGCAAGATTAAA
72	ASV_3983	Alphaproteobacteria	Rhizobiales	Rhizobiaceae	Ensifer	Ensifer	0	0	0	0	17	0	0	17	0.00107012	0.1429	TACGAAGGGGGCTAGCGTTGTTCGGAATTACTGGGCGTAAAGCGCACGTAGGCGGACAT TTAAGTCAGGGGTGAAATCCCGGGGCTCAACCCCGGAACTGCCTTTGATACTGGGTGTCT AGAGTATGGAAGAGGTGAGTGGAATTCCGAGTGTAGAGGTGAAATTCGTAGATATTCGGA GGAACACCAGTGGCGAAGGCGGCTCACTGGTCCATTACTGACGCTGAGGTGCGAAAGCGT GGGGAGCAAACAGGATTAGATACCCTGGTAGTCCACGCCGTAAACGATGAATGTTAGCCG TCGGGCAGTTTACTGTTCGGTGGCGCAGCTAACGCATTAAACATTCCGCCTGGGGAGTAC GGTCGCAAGATTAAA
73	ASV_4375	Alphaproteobacteria	Rhizobiales	Rhizobiaceae	Allorhizobium-Neorhizobium-Pararhizobium-Rhizobium	Ensifer	0	0	0	0	0	14	0	14	0.000881279	0.1429	TACGAAGGGGGCTAGCGTTGTTCGGAATTACTGGGCGTAAAGCGCACGTAGGCGGATAT TTAAGTCAGGGGTGAAATCCCGCAGCTCAACTGCGGAACTGCCTTTGATACTGGGTATCT TGAGTATGGAAGAGGTAAGTGGAATTCCGAGTGTAGAGGTGAAATTCGTAGATATTCGGA GGAACACCAGTGGCGAAGGCGGCTTACTGGTCCATTACTGACGCTGAGGTGCGAAAGCGT GGGGAGCAAACAGGATTAGATACCCTGGTAGTCCACGCCGTAAACGATGAATGTTAGCCG TCGGGCAGTATACTGTTCGGTGGCGCAGCTAACGCATTAAACATTCCGCCTGGGGAGTAC GGTCGCAAGATTAAA
74	ASV_4554	Alphaproteobacteria	Rhizobiales	Methylobacteriaceae	Microvirga	Microvirga	0	12	0	0	0	0	0	12	0.000755382	0.1429	TACGAAGGGGGCTAGCGTTGCTCGGAATCACTGGGCGTAAAGGGCGCGTAGGCGGGCTC TTCAGTCGGGGGTGAAAGCCTGTGGCTCAACCACAGAATGGCCTTCGATACTGGGAGCCT TGAGACCGGAAGAGGTGAGTGGAACTGCGAGTGTAGAGGTGAAATTCGTAGATATTCGCA AGAACACCAGTGGCGAAGGCGGCTCACTGGTCCGGGTCTGACGCTGAGGCGCGAAAGCGT GGGGAGCAAACAGGATTAGATACCCTGGTAGTCCACGCTGTAAACGATGGATGCCAGCCG TTGGCCGGCTTGCCGGTCAGTGGCGCAGCTAACGCTTTAAGCATCCCGCCTGGGGAGTAC GGTCGCAAGATTAAA
75	ASV_4746	Betaproteobacteria	Burkholderiales	Burkholderiaceae	Burkholderia-Caballeronia-Paraburkholderia	Paraburkholderia	0	0	0	0	11	0	0	11	0.000692434	0.1429	TACGTAGGGTGCAAGCGTTAATCGGAATTACTGGGCGTAAAGCGTGCGCAGGCGGTGAT GTAAGACCGATGTGAAATCCCCGGGCTCAACCTGGGAACTGCATTGGTGACTGCATCGCT TGAGTATGGCAGAGGGGGGTAGAATTCCACGTGTAGCAGTGAAATGCGTAGAGATGTGGA GGAATACCGATGGCGAAGGCAGCCCCCTGGGTCAATACTGACGCTCATGCACGAAAGCGT GGGGAGCAAACAGGATTAGATACCCTGGTAGTCCACGCCCTAAACGATGTCAACTGGTTG TCGGGTCTTCATTGACTTGGTAACGTAGCTAACGCGTGAAGTTGACCGCCTGGGGAGTAC GGTCGCAAGATTAAA
76	ASV_4766	Betaproteobacteria	Burkholderiales	Burkholderiaceae	Burkholderia-Caballeronia-Paraburkholderia	Trinickia	0	0	0	0	0	11	0	11	0.000692434	0.1429	TACGTAGGGTGCGAGCGTTAATCGGAATTACTGGGCGTAAAGCGTGCGCAGGCGGTTTG CTAAGACCGATGTGAAATCCCCGGGCTTAACCTGGGAACTGCATTGGTGACTGGCAGGCT AGAGTGTGGCAGAGGGGGGTAGAATTCCACGTGTAGCAGTGAAATGCGTAGAGATGTGGA GGAATACCGATGGCGAAGGCAGCCCCCTGGGCTAACACTGACGCTCATGCACGAAAGCGT GGGGAGCAAACAGGATTAGATACCCTGGTAGTCCACGCCCTAAACGATGTCAACTAGTTG TTGGGGATTCATTTCCTTAGTAACGTAGCTAACGCGTGAAGTTGACCGCCTGGGGAGTAC GGTCGCAAGATTAAA
77	ASV_5789	Alphaproteobacteria	Rhizobiales	Devosiaceae	NA	Devosia	0	0	4	0	0	0	0	4	0.000251794	0.1429	TACGAAGGGGGCTAGCGTTGTTCGGATTTACTGGGCGTAAAGCGCACGTAGGCGGATCG TTAAGTGAGGGGTGAAATCCCAGGGCTCAACCCTGGAACTGCCTTTCATACTGGCGATCT CGAGTCCGGAAGAGGTGAGTGGAACTCCTAGTGTAGAGGTGGAATTCGTAGATATTAGGA AGAACACCAGTGGCGAAGGCGGCTCACTGGTCCGGTACTGACGCTGAAGTGCGAAAGCGT GGGGAGCAAACAGGATTAGATACCCTGGTAGTCCACGCCGTAAACTATGAGAGCTAGCCG TTGGAGGGTTTACCCTTCAGTGGCGCAGCTAACGCATTAAGCTCTCCGCCTGGGGAGTAC GGTCGCAAGATTAAA
														15886
						Total sequences	1979	2158	1418	2858	2172	3142	2159	15886	1	Not applicable
